# Supplementary material for: Effect of a 1-year intervention comprising brief counselling sessions and low-dose physical activity recommendations in Japanese adults, and retention of the effect at 2 years: a randomized trial
Source: BMC Sports Sci Med Rehabil. 2021 Oct 25;13:133. doi: 10.1186/s13102-021-00360-7 (PMC8543897; doi:10.1186/s13102-021-00360-7)
Supplement: Supplementary file 3 — Additional file 3: Table S3. Supporting data for “Materials and methods”, “Deviations from the registration”. [file 13102_2021_360_MOESM3_ESM.xlsx]

## Sheet: Sheet1
2-year follow-up visit passed before 2009-06-24		Enrolled from 2009-06-24		2-year follow-up visit passed after 2015-04-13
count	subject_ID	count	subject_ID	count	subject_ID
1	a2JjbLr	1	3FHZdJ3	1	MWEEaZp
2	n6iUuED	2	bBjhoG1
3	PCQ6HSz	3	SzKPV7G
4	cG8nNar	4	NXzwgQl
5	19Rvga4	5	KQaogga
6	7VyxEfP	6	bE72ZyR
7	ykATymT	7	qXuFbEb
8	DngS3wQ	8	R0suHPC
9	hOQZ6eQ	9	AdYMUpI
10	Xxz0D1Y	10	gtwhJPP
11	H5gxzUe	11	FKvPDc2
12	AN39dcx	12	6HromJ9
13	zkn7zwi	13	KtynyoJ
14	7aX8qPM	14	LZNMnvI
15	9lknNrE	15	NaDvQHo
16	VSQ534M	16	PaI5JGr
17	8LJdmAZ	17	1eHaL0q
18	pe7k61e	18	J39w6ic
19	wqLdOXu	19	atgIeTK
20	liG8v69	20	rDUZ17U
21	LUq3eu2	21	0I9AoHf
22	JjFGK1l	22	2WfakHu
23	VXlZ8RM	23	B4ZZfLq
24	lBT5s1C	24	dcrw6CR
25	SSpAtUq	25	dZnFwYC
26	Eoc6oD5	26	Di4Yx0S
27	lStwYnX	27	BT8jDRo
		28	vWipzuP
		29	ZfKjSwp
		30	DYcgl5W
		31	VA5Us2g
		32	hPnQNlI
		33	cSh2Ley
		34	lRuhsoj
		35	UreXlgV
		36	JgY9MyC
		37	uhsc3Ex
		38	Z9Fh3ej
		39	v2QM1Nl
		40	PuAIpMR
		41	JgPq1YE
		42	Iy7HBDv
		43	Yu6Ovuq
		44	ZFSivmq
		45	dkZzYmS
		46	kSI8Jq8
		47	gZcKLvu
		48	beUekPB
		49	JOKjvQK
		50	MH5fUKv
		51	bXdcU4j
		52	7Aaxldj
		53	YihRQYs
		54	76oDJeE
		55	9t81ZlH
		56	TgUwHhf
		57	wLawnc5
		58	FXueWXI
		59	pHPgYik
		60	90JYHz9
		61	X8IZn3k
		62	3ehmgPI
		63	jrWDPfY
		64	Rrv59mZ
		65	GKGkF1T
		66	vnwlOxV
		67	p84KU46
		68	xvR8VUt
		69	mbRTCNS
		70	SeMJaGa
		71	fyFnXov
		72	usiDozf
		73	m5dhaLS
		74	m3GSb37
		75	eEhzX5b
		76	ETP4oSm
		77	uyGUhI1
		78	7Eo5s1T
		79	3E7TEOY
		80	haV4VrL
		81	5EgsH9l
		82	47ABpC6
		83	YHg4hOS
		84	2AqOM6w
		85	ijsFuW2
		86	rNRjJrl
		87	8dedQ4N
		88	pBavPOP
		89	3CWw6j1
		90	YzyiiNu
		91	QETF8M2
		92	6rMy5om
		93	uA13bAm
		94	eAgWUMh
		95	UQHocQJ
		96	YoDPOZO
		97	u9yRAwP
		98	abs3fXD
		99	OXU5JK3
		100	WtVZiFK
		101	y82jkld
		102	lO7oY1S
		103	JNghOFl
		104	6K3UuqF
		105	AXpDrbm
		106	6ZSWvlq
		107	aDVlNwb
		108	PagBBJB
		109	u8AR2FG
		110	ig6WiLW
		111	oO7cwmU
		112	ppq0MfU
		113	DyaYqDo
		114	kODIQM6
		115	MpPZv1v
		116	P15ALdl
		117	VSfWuuh
		118	z35dedd
		119	08i5U2y
		120	AU4usps
		121	2KTyPv7
		122	rmH2EBP
		123	QVZq0d8
		124	saJtJOT
		125	EqvP80m
		126	3rslB4G
		127	0lCMz5S
		128	4TQJ2gW
		129	LIOsSmr
		130	qKi3NBy
		131	52j1vIL
		132	r1j6emz
		133	hJ7KH6U
		134	iiNRzrC
		135	DLbfVS1
		136	MWEEaZp
		137	5BB13Gx
