# Supplementary material for: Effect of a 1-year intervention comprising brief counselling sessions and low-dose physical activity recommendations in Japanese adults, and retention of the effect at 2 years: a randomized trial
Source: BMC Sports Sci Med Rehabil. 2021 Oct 25;13:133. doi: 10.1186/s13102-021-00360-7 (PMC8543897; doi:10.1186/s13102-021-00360-7)
Supplement: Supplementary file 5 — Additional file 5. Raw data (baseline). [file 13102_2021_360_MOESM5_ESM.csv]

	subject_ID	sex	age_group	group	step-count	PA_(METs / hour)	30_METs_or_more	40_METs_or_more	50_METs_or_more	60_METs_or_more	sedentary	light_PA	moderate_PA	period	height	weight	BMI	waist_circumference	trunk_flex	vertical_jump	VO2max_w	HRmax	HR	bMAP	baPWV	glucose	HbA1c	TG_(neutral fat)	tot_cholesterol	energy_intakes	proteins	fat	carb
0	a2JjbLr	0	30.0	active	12924.0	5.03	82.14285714	21.5	1.5	0.071428571	208.3571428	296.71428576	82.07142856899999	0	175.0	77.4	25.2	87.1	30.75	46.0	41.9	208.0	60	79.0	1075.5	88	4.9	123	226	1759.25899265624	28.181560610651147	27.166216636545716	129.25750245751308
1	vK6Xc9G	0	50.0	active	13783.0	5.64	94.35714286	16.07142857	0.428571429	0.0	213.4285714	231.71428574	94.35714286	0	166.0	60.9	22.1	74.9	28.0	42.0	32.3	180.0	53	93.0	1285.0	89	4.8	53	203	990.2515240891651	34.981274000248945	25.0121492956239	145.8396102608111
2	n6iUuED	1	60.0	intervention	9803.0	3.91	58.30769231	28.76923077	6.769230769	1.076923077	141.15384619999998	302.69230769	57.230769233000004	0	153.9	48.2	20.3	74.0	38.5				50	102.0	1539.0	92	5.5	79	263	1537.27677359318	41.90203390722144	28.672178654906173	100.70194891157287
3	PCQ6HSz	1	30.0	active	14642.0	4.53	75.57142857	14.42857143	1.642857143	0.642857143	273.64285710000007	423.71428573	74.928571427	0	159.2	54.1	21.3	71.3	34.25	45.0	31.9	180.0	67	88.0	1160.0	85	4.6	77	207	1156.2862802047	50.72162293853785	34.35028623003846	118.70848957904471
4	cG8nNar	1	60.0	intervention	11867.0	3.25	55.85714286	7.285714286	0.428571429	0.0	215.8571428	524.92857144	55.85714286	0	148.2	53.4	24.3	86.9	20.0	25.0			48	111.5	1297.0	94	5.8	116	205	1399.2211705138	37.58629966758848	25.416296711140962	152.67436107259078
5	19Rvga4	1	50.0	active	11638.0	3.59	59.14285714	13.78571429	0.642857143	0.071428571	239.71428569999998	373.28571426	59.071428569	0	159.8	70.9	27.7	96.6	25.75	29.0	23.4	186.0	68	98.0	1310.0	92	5.5	132	244	1535.9817534381302	37.85938632056039	29.169401220621467	146.02049819316704
6	7VyxEfP	1	50.0	active	11176.0	4.86	79.42857143	22.71428571	0.071428571	0.071428571	229.3571428	448.92857147	79.35714285899999	0	161.0	54.0	20.8	76.9	49.5	34.0	23.8	178.0	59	83.5	1380.5	89	5.1	144	220	2209.04816918716	39.506249909429705	27.156027292413413	148.82103752524222
7	ykATymT	1	50.0	control	9571.0	4.46	76.38461538	9.076923077	2.384615385	1.0	235.8461539	518.46153842	75.38461538	0	161.4	56.2	21.5	77.6	51.5	34.0	24.3	174.0	53	72.5	1092.0	82	5.2	106	220	2661.78362651994	39.11144827321302	33.24846972299104	129.09795374584095
8	DngS3wQ	1	50.0	control	9908.0	2.81	47.46153846	8.230769231	0.7692307690000001	0.384615385	205.92307690000007	427.69230774	47.076923075	0	156.1	74.0	30.3	101.0	45.5	35.0	21.7	172.0	46	85.0	1347.0	88	5.6	63	230	1375.9073222029	28.8875621673991	16.235074480954758	174.05295928744584
9	hOQZ6eQ	1	50.0	intervention	10197.0	1.77	31.28571429	2.857142857	0.642857143	0.071428571	215.9285714	406.21428571	31.214285719000006	0	161.1	48.7	18.7	73.6	24.75	26.0	26.0	180.0	64	86.0	1080.0	104	5.6	39	219	1799.2926769959197	40.14393544345688	30.84600990613289	132.68840865469292
10	Xxz0D1Y	1	30.0	active	14710.0	3.32	54.0	13.92857143	3.142857143	0.7857142859999999	247.5714286	377.14285710000007	53.214285714	0	148.7	44.9	20.3	69.6	32.75	41.0	33.8	176.0	63	87.0	1283.5	89	5.1	69	198	1502.02962119165	35.651304889741795	33.50143423718663	132.75418295311943
11	H5gxzUe	1	60.0	control	11680.0	3.05	52.64285714	5.285714286	0.14285714300000002	0.0	188.5714286	339.07142856	52.64285714	0	154.4	47.5	19.9	71.1	40.25	25.0			64	102.5	1627.0	91	5.5	57	272	1027.2582855782	44.453413684922715	35.275950175254266	124.93276590421937
12	AN39dcx	1	30.0	active	15876.0	4.23	67.0	21.14285714	5.285714286	1.142857143	219.21428569999998	512.7857143	65.857142857	0	160.4	48.4	18.8	67.0	37.5	38.0	37.6	177.0	55	71.0	1108.0	79	4.9	61	210	1539.4035013682198	40.15532058828085	39.783374961011525	118.66066983414946
13	zajXxFC	1	50.0	control	11109.0	2.04	36.14285714	0.9285714290000001	0.0	0.0	214.28571430000002	277.64285716	36.14285714	0	164.4	46.9	17.3	66.65	16.5	35.0	22.6	178.0	55	83.5	1170.0	77	5.4	82	205	1933.26677596041	49.9528239889439	27.27925879171726	137.64120904932432
14	zkn7zwi	1	30.0	control	9449.0	4.2	66.0	23.5	1.142857143	0.071428571	193.28571430000002	188.4285714	65.928571429	0	162.1	51.9	19.7	71.7	28.25	48.0	38.7	181.0	54	73.0	952.0	85	5.0	86	165	1485.60145043802	37.37450871239801	33.413759365505406	121.73534170332192
15	7aX8qPM	0	40.0	active	15752.0	6.6	91.14285714	42.42857143	17.42857143	9.857142857000001	192.4285714	270.85714286	81.285714283	0	176.6	89.7	28.7	99.2	47.75	64.0	40.2	193.0	65	104.0	1239.5	101	4.8	116	231	2120.05792761474	39.26103668924701	24.156333788505226	117.00620618438394
16	9lknNrE	0	30.0	active	12235.0	3.9	61.28571429	17.35714286	6.357142857	3.357142857	219.9285714	387.28571431	57.928571433	0	173.8	75.7	25.0	79.3	47.25	65.0	38.5	187.0	60	90.5	1464.5	92	5.5	71	183	1944.4152206218102	43.512343115539075	28.91794965664773	134.42943336524976
17	VSQ534M	0	30.0	active	10774.0	4.54	65.64285714	34.78571429	10.0	1.428571429	197.71428569999998	280.35714286	64.214285711	0	167.1	62.8	22.4	77.3	41.5	57.0	35.6	183.0	58	89.0	1383.0	89	4.5	113	178	1586.2883508582001	34.43925304650081	31.6022080700725	136.54670424647486
18	8LJdmAZ	0	40.0	active	12273.0	5.52	82.21428571	38.64285714	9.214285713999999	1.142857143	270.2857143	261.85714289	81.071428567	0	170.3	64.3	22.1	79.6	28.0	45.0	41.9	200.0	69	78.5	1147.0	93	4.9	178	280	2639.8380864383803	30.206006836558462	26.01042847761166	156.21666162751347
19	pe7k61e	0	60.0	control	8786.0	3.19	47.27272727	21.0	8.181818182	3.0	142.63636369999998	188.54545453	44.27272727	0	167.2	61.5	21.9	80.4	44.75				54	77.0	1223.5	93	4.7	56	180	2235.88443662836	35.3297617931494	22.254703368781506	100.61136702765027
20	wqLdOXu	0	20.0	control	8818.0	3.79								0	163.5	59.7	22.3	70.8	42.75	63.0	44.0	208.0	82	104.5	1332.5	106	4.8	53	241	2769.40034899405	47.111002765217854	34.05428869209976	118.96650956141909
21	51B9Ap5	1	40.0	active	15916.0	3.69	61.42857143	11.42857143	0.7142857140000001	0.0	158.35714280000005	422.92857147	61.42857143	0	160.6	52.8	20.4	82.0	39.25	38.0	34.0	171.0	61	81.0	1124.5	91	5.6	32	175	2000.92388106234	34.30725950070236	23.824675775428794	136.7630779565328
22	YtOkdVV	1	50.0	active	20853.0	4.61								0	165.5	60.0	21.9	85.3	41.5	37.0	34.3	160.0	43	87.0	1234.0	92	5.4	85	200	3586.58137184111	41.71395861301567	29.186229243867377	105.68402567776265
23	liG8v69	1	50.0	control	14754.0	2.97								0	156.7	57.6	23.4	79.9	50.0	36.0	34.5	167.0	55	79.5	1225.0	89	5.6	49	265	1325.3239619373	54.02740012906249	41.71067847434434	101.60845602163636
24	LUq3eu2	0	40.0	intervention	14716.0	2.06	34.53846154	5.923076922999999	1.384615385	0.692307692	141.15384620000003	261.76923076	33.846153848	0	173.4	80.7	26.8	88.1	52.25	56.0	45.8	175.0	48	97.0	1257.0	87	5.2	155	183	2084.14409665297	35.64795809295825	31.503884295891996	137.29986876986806
25	NwO8JXk	1	50.0	active	12976.0	4.13	69.4	14.0	2.6	0.2	131.8	315.9	69.2	0	151.0	49.1	21.5	73.1	40.75	28.0	34.2	169.0	48	96.5	1152.0	85	5.5	65	217	1524.37597605673	35.85075545612639	22.74088356991688	164.2203680212576
26	JjFGK1l	1	60.0	intervention	9344.0	4.34	66.92857143	19.71428571	5.285714286	2.5714285709999998	216.6428571	351.07142857	64.35714285899999	0	150.7	47.1	20.7	77.6	40.75				64	91.0	1183.5	95	5.1	58	199	2583.29836163478	34.04728209459467	26.86088749845057	152.01385433215341
27	VXlZ8RM	1	50.0	active	13467.0	3.67	61.76923077	12.07692308	1.307692308	0.46153846200000004	196.3076923	324.53846153	61.307692308	0	159.8	49.9	19.5	73.9	46.75	35.0	34.8	183.0	54	92.0	1195.5	100	5.6	107	266	1685.17740162874	37.02474614242431	33.94492651243788	108.53686976873095
28	ni9at5K	0	30.0	intervention	8430.0	2.8	45.15384615	12.46153846	2.076923077	0.23076923100000002	255.38461540000003	186.07692305	44.923076918999996	0	175.4	75.3	24.4	85.15	48.95	54.0	39.4	205.0	52	80.0	1262.0	98	5.1	117	155	1777.03248622885	39.319044180605886	28.589261115008373	97.4404258976202
29	GiPqVrh	0	40.0	control	7642.0	1.53	26.0	3.125	1.0	0.125	234.75	222.5	25.875	0	173.7	65.8	21.8	79.6	32.0	49.0	28.2	180.0	64	81.5	1107.5	90	5.0	72	164	2052.3002845954998	34.47725040139248	24.240849934275637	155.20792402125088
30	3fzUHly	0	30.0	control	10833.0	3.06	49.14285714	16.28571429	0.857142857	0.14285714300000002	172.5714286	161.28571426000005	48.999999996999996	0	176.4	63.6	20.4	77.5	25.25	50.0	34.4	208.0	71	88.5	1165.5	93	4.8	72	149	1684.1885532418698	39.44357999542607	32.939346901032266	124.31708160184687
31	qlEOouT	0	30.0	intervention	16588.0	2.87	49.57142857	3.571428571	0.571428571	0.214285714	296.7857143	214.71428573	49.357142856	0	186.7	72.8	20.8	76.6	31.75	59.0	35.0	182.0	56	86.0	1271.5	96	5.0	98	174	1904.05050229651	29.655120723728924	25.73827547515005	144.59972686045106
32	ExpliB7	0	40.0	active	13863.0	3.86	64.57142857	10.07142857	2.714285714	0.642857143	273.42857139999995	333.4285714300001	63.928571427	0	172.9	68.2	22.8	82.0	32.0	54.0	31.9	168.0	53	85.5	1314.5	89	5.4	138	171	2200.76252901862	48.24637673449804	45.049768113706456	93.22024567042112
33	JtFbmQH	1	40.0	active	16882.0	9.28	123.92857140000001	53.78571429	24.64285714	19.21428571	260.5	286.7142857	104.71428569	0	160.4	60.2	23.3	73.1	50.25	31.0	35.3	174.0	54	104.5	1127.0	87	5.0	45	139	1556.37452747579	42.878215767451685	31.36198084814445	129.53243940911966
34	V1fu5qN	1	30.0	active	13456.0	4.77	78.28571429	16.78571429	0.9285714290000001	0.071428571	237.28571430000002	245.85714281000003	78.214285719	0	165.4	52.3	19.1	77.3	35.75	40.0	26.9	188.0	54	89.0	1184.0	95	5.4	97	168	1807.16905341256	34.1591533230172	26.872697047768607	118.3757534752018
35	L9rYN3c	0	30.0	intervention	9941.0	2.79	48.58333333	4.666666667	0.4166666666666671	0.0	272.16666669999995	291.41666667	48.58333333	0	177.0	82.3	26.2	86.1	51.75	51.0	35.3	197.0	72	84.0	1115.5	79	5.0	87	219	1885.7423586511397	35.654522991567134	29.191149055378155	143.22569017949542
36	e5pseIl	0	50.0	active	11685.0	4.53	60.05	26.9	8.1	6.9	172.65	138.55	53.15	0	166.7	72.3	26.0	86.7	31.5	51.0	29.0	165.0	60	79.0	1240.0	87	5.1	118	180	2429.72035668217	33.65640734261306	31.91113494836543	130.9274523156344
37	DhZX4p1	1	40.0	intervention	10246.0	3.11	51.14285714	10.92857143	2.285714286	1.142857143	267.5714286	279.49999996	49.999999996999996	0	163.4	53.3	19.9	74.8	38.75	33.0	29.8	162.0	50	78.5	1028.5	100	5.0	51	184	1270.35695704764	24.957971520633393	27.138694732443945	160.60166687517494
38	COjyqKe	1	50.0	active	18147.0	6.6	106.91666670000001	29.25	4.416666667	1.0	209.91666669999995	435.58333330000005	105.91666670000001	0	160.0	48.8	19.0	72.0	29.75	31.0	28.6	167.0	53	98.5	1274.5	94	5.2	58	206	1540.50566311685	30.18203830670354	28.58657872385423	131.75509605484615
39	wIyy3e6	0	30.0	control	7591.0	1.88	30.92307692	8.153846154	0.7692307690000001	0.153846154	319.69230760000005	239.23076928	30.769230766	0	177.4	75.7	24.0	86.5	43.25	52.0	51.5	195.0	59	89.5	1321.0	95	4.9	56	182	1433.8205076714098	31.947420057551646	23.56024588699938	150.98397900170764
40	JyPEAfa	1	40.0	intervention	9886.0	3.49	56.23076923	16.69230769	1.384615385	0.46153846200000004	318.76923080000006	218.07692307	55.769230768	0	164.9	50.5	18.5	65.4	36.5	38.0	33.8	177.0	58	77.0	1041.5	92	5.0	53	143	1101.12928623916	40.595191749711	33.00242054875657	130.72207544370002
41	qf65C9U	1	30.0	active	10807.0	4.86	75.07142857	31.0	3.428571429	0.214285714	220.71428569999998	247.14285713	74.85714285600001	0	154.3	59.2	24.8	82.4	49.25	31.0	28.0	205.0	67	83.0	1164.0	89	4.9	89	181	1346.96662679003	35.2135817865195	21.54651833273411	132.708180075223
42	tgmnTPZ	1	60.0	active	10492.0	4.95	82.71428571428571	16.7142857142857	0.28571428571428603	0.0	195.71428571428498	379.8571428571434	82.71428571428571	0	152.2	58.0	25.0	82.0	43.5				53	110.5	1243.0	95	5.4	102	213	2088.06378853658	31.49453957499681	21.545224155901106	148.7515813416055
43	xMmqIs8	1	50.0	control	12204.0	3.19	54.46153846	7.846153846	0.384615385	0.0	183.61538460000003	451.30769234	54.46153846	0	152.2	60.1	25.9	85.3	45.5	26.0	28.6	174.0	51	76.0	1121.5	93	5.0	51	207	1474.52009030866	48.28995518805378	26.31880017998971	141.9568804398715
44	Pu79lUF	1	50.0	intervention	13483.0	2.82	47.28571429	7.714285714	0.9285714290000001	0.14285714300000002	249.0714285	368.07142861	47.142857147	0	160.7	91.0	35.2	99.8	42.75	35.0	31.6	162.0	53	120.5	1294.5	101	5.0	175	217	1051.25049536326	48.34191816845615	28.06692605204605	135.05778818224474
45	lHq6haw	1	50.0	active	11790.0	5.14	78.92857143	20.57142857	8.428571429	4.214285714	154.8571429	311.99999997	74.714285716	0	153.2	48.1	20.4	73.8	42.75	35.0	34.9	174.0	50	85.5	1190.0	90	5.5	46	225	1833.73568087151	36.0410049131636	31.21187708536376	140.11640257565807
46	oFe9ezH	1	50.0	active	10699.0	5.63	85.69230769	39.23076923	7.461538462	0.0	257.99999999999994	309.07692311	85.69230769	0	161.8	49.6	18.9	69.1	44.75	18.0	30.6	170.0	56	100.0	1473.0	102	4.9	53	229	1883.0947003143601	24.965812353899228	21.7093078366766	117.3983904116042
47	hvyOP2h	1	60.0	active	14132.0	3.83	63.6	13.46666667	1.333333333	0.2	273.1333333	346.66666669999995	63.4	0	151.2	63.0	27.5	96.8	38.0				53	92.5	1188.5	100	5.7	138	226	2234.9182579665803	42.42639257729822	29.69179775900784	116.01978812772732
48	qChROet	1	50.0	active	13817.0	3.3	55.07142857	9.071428571	1.571428571	0.35714285700000004	289.85714289999993	392.07142853	54.714285713	0	154.5	54.0	22.6	79.4	41.25	29.0	21.8	181.0	51	73.5	1002.0	94	5.5	134	218	2185.2847471322602	47.04555146101872	36.66647967991327	106.62411462495415
49	sjhtN6G	1	60.0	active	13850.0	6.53	99.35714286	48.92857143	5.428571429	0.214285714	204.6428572	400.35714284	99.142857146	0	157.7	54.9	22.0	73.9	26.25				54	76.5	1094.5	93	5.5	73	181	1918.0491527085198	36.26097967355103	29.281604289109787	146.37384390397372
50	IUD6Vmm	1	60.0	intervention	7330.0	1.45	25.35714286	2.285714286	0.35714285700000004	0.0	235.5	374.71428574	25.35714286	0	158.8	60.5	23.9	85.8	40.75				58	104.5	1413.0	108	5.7	54	231	1551.5554504721802	45.401494409267045	30.89770288286837	125.2030470312148
51	WgeajLl	1	60.0	active	12853.0	4.08	71.5	6.428571429	0.14285714300000002	0.0	219.8571429	378.92857139999995	71.5	0	151.5	54.6	23.7	86.1	32.5				54	97.5	1365.5	129	6.2	96	223	1314.1943368668499	34.054266146999325	25.39738569344205	126.14467875413021
52	U2UNDJQ	1	50.0	control	8358.0	4.97	80.07142857	25.92857143	3.357142857	0.214285714	235.78571420000003	423.78571433	79.85714285600001	0	143.3	49.1	23.9	81.2	34.25	28.0	33.8	153.0	46	92.0	1267.0	101	5.7	63	219	1851.3926652157897	38.344069746657794	27.646901659358075	134.14261576821812
53	TwyH3rr	1	50.0	intervention	11533.0	2.72	44.41666667	11.08333333	3.416666667	0.5	233.83333330000005	519.2500000299998	43.91666667	0	150.2	46.0	20.3	74.2	40.75	28.0	35.8	166.0	67	103.5	1433.0	100	5.2	54	249	1324.58222033718	39.23069686119899	31.859997107040023	131.8558539698237
54	Pefd9Vo	1	60.0	control	13544.0	3.0	52.78571429	2.214285714	0.28571428600000004	0.071428571	197.21428569999998	255.14285711	52.714285718999996	0	156.0	59.2	24.3	81.5	23.0				55	84.5	1344.0	88	5.2	66	240	1945.77948280746	28.932254619615296	19.14996765850755	173.25523599855308
55	5LNFI7f	1	50.0	active	14956.0	5.78	90.57142857	30.21428571	7.428571429	1.142857143	259.7142858	392.07142853000005	89.42857142700001	0	156.4	51.6	21.0	77.0	38.5	31.0	28.8	165.0	84	117.5	1469.0	105	5.4	74	211	2224.96968264799	47.9603917943297	28.371014167864324	115.5853444843056
56	lE0r08x	1	60.0	active	15535.0	3.59	63.84615385	4.615384615	0.846153846	0.076923077	244.99999999999997	428.92307695	63.769230773000004	0	149.1	44.3	19.9	78.2	41.25				61	98.5	1304.5	95	5.5	75	203	1753.21528672588	41.896670700976046	26.661899383581442	148.67845784484294
57	bcrN5zo	1	30.0	active	12171.0	5.2	81.78571429	27.92857143	4.785714286	1.357142857	207.71428569999998	212.42857141	80.428571433	0	155.0	45.7	19.0	63.65	41.25	38.0	38.0	170.0	49	69.0	1108.5	89	4.6	79	148	1575.7407090039599	44.67794541787304	27.80108325770462	102.91207592335451
58	n46Z5vw	1	50.0	control	7518.0	1.91	33.57142857	2.214285714	0.28571428600000004	0.071428571	299.1428572	339.64285713	33.499999999	0	153.9	46.4	19.5	66.3	39.0	33.0	30.6	163.0	57	73.5	1093.0	85	5.2	89	218	2060.48881540494	33.42376194582992	31.179364270916036	131.1538491725448
59	DjIF1br	1	50.0	active	13317.0	4.65	75.41666667	20.08333333	1.5	0.0	187.58333330000005	324.83333333	75.41666667	0	159.0	74.0	29.2	92.9	52.0	35.0	25.0	179.0	55	117.0	1338.5	94	5.2	82	221	1707.1750051025501	41.86052059745445	34.708262790529425	129.50606792227265
60	l2UfHvr	1	50.0	intervention	7931.0	2.34	41.07142857	4.214285714	0.28571428600000004	0.071428571	154.21428569999998	340.71428573	40.999999999	0	164.1	60.1	22.3	83.6	41.25	30.0	26.4	162.0	45	78.5	1301.5	93	5.2	89	223	1620.3304402538902	42.31142281062778	34.20033360221183	126.57832372336784
61	jipxfE6	1	50.0	active	13907.0	4.54	77.64285714	6.714285714	0.071428571	0.0	246.6428571	268.64285716	77.64285714	0	147.9	58.5	26.7	87.8	35.25	27.0	27.5	156.0	56	82.5	1356.5	100	5.6	73	245	1511.60217089193	33.1637594436346	21.386279259620302	148.30129919559695
62	fKYiPOf	1	50.0	active	10382.0	4.55	72.64285714	16.28571429	5.214285714	3.5	209.5714286	374.49999996	69.14285714	0	160.8	58.1	22.4	74.7	55.0	40.0	31.6	180.0	54	87.5	1054.5	85	5.2	66	234	1726.61982333221	34.767444038623836	33.32612660186633	130.01882360184072
63	NJHM22e	1	60.0	active	13118.0	5.31	88.35714286	15.71428571	0.7142857140000001	0.0	275.7857143	321.71428574	88.35714286	0	153.9	46.2	19.5	66.4	40.0				58	81.5	1157.5	98	5.2	159	308	1472.8361429624301	42.8534923688615	32.85766497220985	133.08301902966195
64	NqD2pPc	1	60.0	active	14253.0	6.47	95.57142857	46.78571429	10.5	3.214285714	250.28571430000002	399.57142853000005	92.35714285600001	0	162.3	60.5	22.9	85.1	31.75	31.0	29.0	165.0	63	108.0	1427.5	89	5.1	51	234	2171.25273682899	42.51212672765696	33.119792430031474	133.2665098726072
65	bmFZXOb	1	60.0	control	14376.0	3.2	53.28571429	9.714285713999999	0.7857142859999999	0.214285714	212.8571429	384.71428571	53.071428576	0	141.9	52.8	26.2	90.4	12.75	17.0	28.5	165.0	51	109.0	1551.5	96	5.1	88	170	1410.51552412551	47.26993033209442	26.698031051860323	141.30312527082975
66	qNoEJYX	1	60.0	active	11049.0	4.21	68.42857143	17.92857143	2.642857143	0.7142857140000001	209.78571430000002	436.07142857	67.714285716	0	156.1	48.5	19.9	77.4	38.5	31.0	28.6	181.0	60	87.0	1005.5	87	5.5	137	172	1617.6066244576502	31.71874448622487	23.588670181301907	137.16135938224878
67	Uq0b6WG	1	40.0	active	19404.0	9.51	129.5714286	59.78571429	33.85714286	15.64285714	203.6428572	395.5714285	113.92857146	0	157.3	56.1	22.6	77.5	45.75	28.0	41.3	188.0	45	82.0	1041.0	74	4.9	114	241	1841.25647182385	26.886364004381857	14.251534991631415	138.79795286701116
68	lpp9X6N	0	40.0	active	13633.0	6.64	111.07142859999999	22.71428571	1.642857143	0.071428571	146.92857149999998	348.3571428	111.00000002899999	0	178.3	72.6	22.8	87.2	47.25	45.0	40.0	183.0	55	92.0	1119.5	95	5.0	115	196	1729.82183069231	46.84320384737946	25.97524014410963	142.33580692070203
69	X33hbiU	1	30.0	active	11086.0	4.15	62.0	24.0	8.0	3.571428571	269.42857139999995	392.5	58.428571428999994	0	166.4	53.8	19.4	69.8	43.25	39.0	36.0	173.0	61	93.0	1149.5	82	5.4	63	205	2179.25742769832	29.311625407653967	31.1995219746882	120.69303962881098
70	NKUno4N	1	40.0	control	9775.0	3.53	57.28571429	16.14285714	2.714285714	0.7857142859999999	203.9285714	442.50000001	56.50000000399999	0	158.7	53.7	21.3	78.7	47.0	35.0	25.8	170.0	54	90.0	1075.5	86	5.0	62	204	1114.04418972716	30.65752688778225	28.17261419085038	155.4166845523891
71	AOPByTQ	1	40.0	active	25244.0	10.79	159.21428569999998	44.5	18.64285714	14.28571429	98.14285719999998	464.92857139999995	144.92857141000005	0	153.8	50.2	21.2	71.9	42.5	33.0	35.6	170.0	58	104.0	1224.0	91	5.2	56	257	1357.02669916293	30.033727533917226	32.18551750209065	139.70075992203786
72	A07Bjjo	1	60.0	active	13279.0	5.99	88.14285714	44.71428571	10.14285714	1.928571429	312.57142860000005	382.35714286	86.214285711	0	170.2	66.3	22.8	90.0	49.0	25.0	21.2	151.0	50	85.5	1277.0	90	5.4	104	274	1974.6310801040697	46.49470239841471	29.87925085415442	133.24381157130748
73	Dz1Eq6u	1	40.0	active	12639.0	5.49	90.07142857	23.64285714	2.4285714290000002	0.14285714300000002	150.21428569999998	462.35714283	89.92857142700001	0	160.9	53.2	20.5	73.7	52.75	38.0	37.0	178.0	60	90.0	1156.5	91	4.9	69	187	2202.94181000158	36.65187633379322	14.4530705238761	130.35297347059432
74	h7FJsmb	1	50.0	active	11946.0	3.95	67.42857143	11.92857143	0.5	0.0	147.9285714	420.42857147	67.42857143	0	163.8	52.7	19.6	73.1	36.75	28.0	28.6	159.0	51	83.0	1072.0	77	4.9	64	285	2268.12153455722	26.60560444091327	20.74872964103633	91.34576989004783
75	Ixyk0dn	1	60.0	intervention	6538.0	1.97	32.28571429	8.714285713999999	0.642857143	0.0	276.5	348.85714281	32.28571429	0	152.4	49.3	21.2	79.2	24.5	28.0	23.5	170.0	65	101.5	1443.0	82	5.6	60	213	1876.64779723018	55.1877828905329	34.5955021569448	118.45841913262657
76	2TOG1ne	1	60.0	active	10642.0	3.3	56.5	4.833333333	0.0	0.0	203.25	246.25	56.5	0	158.5	63.6	25.3	93.6	24.5	28.0	26.1	179.0	52	111.0	1346.5	89	5.6	64	222	1851.3185834281699	32.47916803075335	23.58545553307867	137.29072842702473
77	mNDD3lD	1	60.0	intervention	9685.0	2.97	51.14285714	6.357142857	0.642857143	0.214285714	285.5714285	441.21428576	50.928571426000005	0	156.6	56.7	23.1	97.5	32.75	25.0	19.9	184.0	69	109.5	1509.0	99	5.2	106	275	1967.89276399643	38.43083905442669	27.69170210550267	127.25362429783459
78	uvaa1X0	1	50.0	control	9501.0	3.55	61.28571429	6.428571429	0.14285714300000002	0.071428571	164.21428569999998	415.07142861	61.214285718999996	0	154.5	53.6	22.4	92.1	46.5	25.0	22.3	163.0	64	77.0	1098.0	89	5.4	44	188	1595.73502162863	40.480767857805056	30.403387115689817	144.35256730701886
79	uatOxGJ	0	40.0	intervention	7420.0	0.81	14.57142857	1.214285714	0.214285714	0.0	168.57142850000002	442.78571433	14.57142857	0	177.2	68.2	21.7	82.7	32.5	50.0	33.1	180.0	51	85.5	1216.0	93	4.9	70	192	2764.6872545232	25.988885796998762	23.35494823672475	166.98846647815762
80	7HvvDri	0	60.0	active	10578.0	4.79	74.5	26.07142857	6.285714286	2.785714286	215.21428569999998	296.5	71.714285714	0	172.0	65.0	21.9	76.0	34.75	40.0	34.0	180.0	46	75.5	1026.5	100	5.5	122	211	1833.8245000535899	46.557910213816996	33.13477836215107	123.87503417528096
81	goi2O8G	1	30.0	control	5113.0	4.16	72.14285714	7.5	1.571428571	0.7142857140000001	234.1428572	537.49999996	71.428571426	0	155.5	49.8	20.5	70.1	48.0	44.0	35.7	182.0	67	78.5	1113.5	87	5.1	51	179	1777.4737547734699	35.32121071866583	28.431753726918764	140.33974903199524
82	dQAofet	1	60.0	control	10135.0	1.69	30.64285714	0.857142857	0.0	0.0	196.3571429	523.78571426	30.64285714	0	157.0	44.1	17.8	71.3	22.25	27.0	26.0	159.0	50	78.5	1267.5	72	5.8	71	206	1790.68473605387	45.421487719348185	32.93021363642491	130.31864889203686
83	z5i3hDe	1	50.0	active	15813.0	8.36	127.7857143	46.78571429	18.85714286	5.428571429	210.5714286	619.7142857000001	122.35714287100001	0	150.0	39.3	17.4	60.2	53.5	28.0	35.1	159.0	57	85.0	1134.0	89	5.7	45	246	1654.38587534961	35.695923658542625	33.007691406554706	136.32228464454906
84	f6mmRXY	1	50.0	active	12194.0	4.56	70.92857143	29.35714286	3.5	0.14285714300000002	222.21428569999998	365.14285717	70.785714287	0	153.8	55.5	23.4	84.0	28.0	31.0	27.3	173.0	65	94.0	1203.5	88	5.7	193	306	2119.6517783376103	43.703246754165036	33.240220800616186	130.05023321129013
85	wXoqhKU	1	30.0	active	21737.0	10.53	148.1428571	65.21428571	31.21428571	17.14285714	213.9285714	525.6428572	130.99999996	0	150.4	44.9	19.8	66.1	38.5	31.0	48.9	166.0	46	75.0	1065.0	91	5.1	69	207	1860.07629066483	37.590694553530696	38.14258130908689	122.61542973992078
86	eEiuHUM	0	40.0	active	11956.0	3.79	62.92857143	4.6428571430000005	3.5	3.357142857	193.8571428	221.35714287	59.571428573	0	167.3	66.2	23.6	84.9	32.0	46.0	27.4	181.0	60	95.0	1300.0	91	5.4	320	230	1672.7990605706	27.281424262123046	18.34340634928331	144.54479955137214
87	84sCyH6	1	50.0	active	11910.0	4.66	77.21428571	12.71428571	3.142857143	2.4285714290000002	256.9285714	309.64285719	74.785714281	0	151.4	46.3	20.1	66.4	38.25	28.0	32.1	179.0	74	88.5	1267.5	100	5.1	54	195	1522.6683128282998	33.961750479988495	22.465313608444934	107.23864044477943
88	zV2Uljb	1	40.0	active	12341.0	6.86	106.0	41.0	8.428571429	1.785714286	195.0	362.7142857	104.214285714	0	158.5	49.2	19.5	68.9	50.25	31.0	27.4	185.0	63	75.5	1039.0	96	5.4	61	190	2066.66559396619	45.58725348138195	24.356624187481348	102.87499754219124
89	4RFDG0t	1	60.0	control	5181.0	1.69	28.71428571	5.0	0.214285714	0.0	293.7142857	439.78571429	28.71428571	0	158.4	67.7	26.9	93.5	39.0	31.0	19.4	171.0	64	86.5	1301.0	98	5.8	217	273	1312.44428248348	42.36630988402701	27.483104473578912	146.41094283483662
90	KOH6WyP	1	60.0	intervention	9547.0	4.27	72.0	13.16666667	3.166666667	0.583333333	224.91666660000007	513.6666667	71.416666667	0	154.3	48.7	20.4	71.9	35.75	24.0	27.5	167.0	54	86.0	1256.0	106	6.3	70	226	1934.00719978651	53.718601964663	28.36082428442084	121.65492389744831
91	5k5uewk	0	50.0	intervention	7626.0	1.73	31.78571429	1.357142857	0.0	0.0	158.71428569999998	254.14285711	31.78571429	0	175.8	75.2	24.3	87.6	37.75	45.0	40.4	181.0	68	100.0	1204.0	80	5.1	110	188	2662.5673827039104	37.645794714400495	26.97189229564967	124.61429047319292
92	ZkE5lKp	0	30.0	active	22290.0	10.74	115.2142857	67.35714286	50.0	47.85714286	219.5714285	319.6428572	67.35714284	0	167.2	60.6	21.6	71.9	36.0	52.0	49.0	182.0	56	87.5	1099.0	100	5.2	42	195	1008.4629967652099	43.8004376013373	28.929914630094608	142.4699940014363
93	objBJyV	0	30.0	control	9678.0	2.8	46.5	8.7	1.9	1.1	188.40000000000003	199.7	45.4	0	173.7	76.2	25.2	89.7	39.0	58.0	37.6	184.0	57	90.5	1126.5	87	5.1	81	218	1958.19653756863	41.75658626295975	35.28158358875973	121.68650279868125
94	0qLa7Pf	1	30.0	active	14478.0	4.8	74.9	25.9	5.4	2.0	258.50000000000006	313.2999999999999	72.9	0	165.7	52.9	19.2	77.2	29.0	31.0	31.7	174.0	40	71.0	1039.0	87	5.2	50	173	1672.73670661358	42.20277740883909	35.676518226180356	119.77352847186182
95	38tfEfy	1	50.0	intervention	5591.0	2.53	44.92857143	2.5714285709999998	0.28571428600000004	0.071428571	218.78571430000002	378.35714287	44.857142859	0	150.4	56.1	24.8	86.7	41.75	27.0	22.9	177.0	62	90.0	1321.5	87	5.1	223	230	1589.5546125954502	36.11296268470225	30.31476263720644	142.9150070209524
96	fbttCu2	1	50.0	intervention	9408.0	2.7	45.6	8.2	0.2	0.1	158.7	244.00000000000003	45.5	0	155.0	59.4	24.7	89.3	38.25	28.0	25.0	191.0	58	91.0	1134.5	112	6.2	104	204	1004.93527710209	33.19157003108577	15.255910099756925	178.0098884376461
97	stIeZR3	1	60.0	intervention	8611.0	4.0	64.4	15.9	2.5	0.6	272.1	395.5	63.8	0	157.5	64.8	26.1	84.1	50.5	38.0	31.0	180.0	68	107.5	1265.5	90	5.9	113	221	1587.3810805033	41.834489243937135	34.291477242384055	129.0104050938342
98	GstdEiw	1	40.0	intervention	9927.0	2.0	34.6	3.1	0.3	0.2	256.3	449.6	34.4	0	148.4	62.1	28.1	92.2	36.5	26.0	21.7	176.0	79	94.0	1394.5	100	5.5	80	245	1823.8601448866198	29.58048137121563	26.57210548464008	105.04209974203077
99	gZcOm6a	1	50.0	control	7130.0	1.9	32.3	5.1	0.2	0.1	232.70000000000005	386.6	32.2	0	158.1	54.0	21.6	79.1	32.0	33.0	25.0	163.0	56	84.0	1177.5	95	5.6	73	225	2360.8684760201	27.412586207257146	22.651360263704888	122.72940590807954
100	wVOtNXy	1	50.0	control	7971.0	1.9	33.7	3.9	0.9	0.2	212.70000000000005	381.7	33.5	0	154.5	65.0	27.2	92.7	35.25	30.0	21.5	175.0	78	89.5	1402.5	86	5.7	135	239	2149.79831511291	44.040661679176715	38.00724137735474	118.29718185957506
101	JXVRq7Q	1	50.0	intervention	9386.0	2.9	49.3	6.3	0.6	0.2	344.1	368.7	49.1	0	159.4	63.8	25.1	92.0	34.0	28.0	22.4	172.0	52	78.5	1128.0	91	5.8	157	264	2788.7809817082803	35.29281360672784	24.51272314424011	153.12605502373222
102	ATGjkMU	1	40.0	intervention	9316.0	3.0	50.5	6.9	0.2	0.0	246.9	326.9	50.5	0	160.8	65.0	25.1	96.3	37.3	18.0	18.4	186.0	68	90.0	1039.5	95	5.6	67	181	1461.4062797344598	38.77184015943737	32.58315032219133	123.7054290181788
103	ikIq86r	1	50.0	active	11131.0	3.4	57.8	6.5	0.3	0.1	243.79999999999995	454.3	57.7	0	154.4	60.3	25.2	93.4	30.75	28.0	23.2	173.0	69	105.5	1478.5	95	5.5	94	225	1515.2440498623498	54.314199281418425	34.51228946756433	114.8527088544558
104	b4po8DF	1	40.0	intervention	6886.0	2.1	35.2	7.6	1.5	0.3	293.2	436.6	34.90000000000001	0	160.1	63.9	24.9	78.0	36.75	37.0	24.5	167.0	80	90.0	1185.5	83	5.5	52	185	1894.11543960943	47.46150426296036	28.290870572185487	135.76890120692764
105	Jwah7qw	1	40.0	control	8908.0	3.0	51.0	8.4	0.9	0.3	155.3	305.0	50.7	0	158.3	67.2	26.8	93.3	48.75	33.0	26.1	166.0	68	80.0	1087.0	88	5.5	58	216	1901.24758595465	33.5136544268656	28.59352591750164	112.43089654486415
106	sgILIcB	1	50.0	active	12398.0	4.4	71.3	19.5	4.0	0.6	216.20000000000005	465.1	70.7	0	165.2	60.1	22.0	86.0	27.25	15.0	26.4	159.0	52	71.5	1050.5	87	5.7	73	255	1674.88472434452	32.11952663784704	27.538574504892143	127.51450075817736
107	bQG48p8	1	60.0	active	11804.0	4.0	67.1	10.7	1.9	0.3	339.5	377.3	66.8	0	159.8	53.7	21.0	79.0	37.0	38.0	37.4	175.0	71	108.5	1418.0	94	5.6	81	239	1996.2695265069897	38.14447597123573	37.51854701596776	117.30555189427277
108	vlrYyVq	1	50.0	active	14624.0	5.8	93.6	26.6	5.8	0.8	167.90000000000003	391.2000000000001	92.8	0	144.9	42.7	20.3	69.0	35.25	28.0	36.7	172.0	56	93.5	1143.5	108	6.3	176	219	1348.45236897735	41.674151406937696	30.27943539499661	103.55290643237356
109	uCy0Ok8	1	50.0	active	11223.0	4.8	79.7	17.6	1.2	0.1	142.0	454.7	79.60000000000002	0	150.4	48.5	21.4	77.1	46.25	33.0	34.4	171.0	60	107.0	1243.5	92	5.7	55	206	2432.7479818865	30.72979538060907	21.222061495926095	160.6504402977007
110	nZzqmif	1	60.0	intervention	9775.0	5.1	76.3	24.7	10.1	5.0	174.10000000000005	390.2	71.3	0	165.1	57.5	21.0	82.1	41.25	28.0	26.4	163.0	59	89.0	1139.0	89	5.5	166	294	2077.6493106123003	37.39920739670377	30.565291470160126	105.81765307909441
111	QiPgYgp	0	50.0	control	9240.0	2.9	49.1	8.2	0.2	0.0	226.6	257.29999999999995	49.1	0	165.2	68.5	25.0	91.3	13.75	43.0	31.9	179.0	60	96.5	1278.5	92	5.4	123	193	2887.06686384763	29.609744497875	20.39220555555092	162.72590507709404
112	FVMLtj5	1	40.0	intervention	10121.0	2.9	45.0	18.3	2.1	0.1	170.00000000000006	324.7	44.9	0	163.7	57.1	21.3	81.2	25.5	32.0	24.1	178.0	63	77.5	1036.5	90	5.1	124	239	1363.14426015649	36.50555357050782	34.659953867230435	134.04087409262021
113	yCV31Md	1	50.0	control	10320.0	2.9	45.8	15.6	2.1	0.5	293.50000000000006	445.9	45.3	0	157.2	58.1	23.5	88.2	30.5	35.0	27.5	165.0	59	77.0	1165.5	83	5.1	73	210	1875.74387334428	34.2842789229184	31.611665615868453	142.560615910866
114	H6Im8Ym	1	50.0	intervention	8338.0	3.0	48.4	11.1	1.7	0.2	255.20000000000005	419.1	48.2	0	159.8	58.4	22.8	87.85	45.0	25.0	24.3	169.0	51	89.5	1221.5	89	5.1	49	225	1347.99594493484	43.67053917314623	33.9641887559819	123.11705624247877
115	lyVPTvp	1	50.0	active	12245.0	4.4	75.8	7.6	2.0	0.8	186.9	350.6	75.0	0	157.6	45.4	18.2	66.3	49.5	32.0	27.5	161.0	58	74.5	1118.5	87	4.9	45	237	1100.3434145539802	31.041286493324932	25.237328343886308	157.47170200823126
116	hS7j29N	0	50.0	active	13549.0	7.4	101.3	69.6	26.5	0.7	149.10000000000005	181.9	100.6	0	164.5	64.6	23.8	86.7	37.0	42.0	45.3	174.0	46	84.0	1155.5	86	5.2	78	204	2081.857997256	46.46845643152086	20.21929330951047	116.18652522340322
117	WNRafS5	1	60.0	active	12634.0	5.1	84.0	18.7	0.9	0.0	264.20000000000005	473.0	84.0	0	155.8	47.2	19.4	70.4	42.0	27.0	28.8	169.0	69	86.5	1365.5	93	5.8	76	210	1088.41912447283	50.24325168643104	24.24169082396379	148.13643453462112
118	0UH2v3G	0	50.0	intervention	5436.0	0.9	15.8	1.8	0.2	0.0	284.49999999999994	281.0	15.8	0	157.9	67.2	26.9	92.3	34.75	44.0	30.6	160.0	56	115.5	1492.0	105	5.5	138	208	1712.41634197172	35.13501209817549	26.97883870063707	119.99051630283108
119	Z9xFC5I	1	50.0	active	13711.0	5.4	81.4	34.4	12.1	2.6	241.90000000000003	351.4	78.80000000000003	0	158.3	62.8	25.0	87.3	25.25	31.0	32.1	166.0	52	93.5	1211.5	98	5.8	91	206	2318.0080046986604	38.65268856614004	30.19608934303597	142.52907190187926
120	qLZoDf5	0	60.0	active	11731.0	4.7	77.5	15.1	0.8	0.0	207.9	210.1	77.5	0	169.8	67.8	23.5	82.7	29.75	35.0	23.8	177.0	60	89.5	1473.5	90	5.4	100	198	1810.7168304402103	38.727379529874476	24.380626439591666	155.07195722589202
121	cNsDUbc	1	50.0	intervention	8448.0	3.4	57.7	8.7	0.7	0.1	199.5	354.4000000000001	57.6	0	150.8	57.0	25.0	86.1	50.0	28.0	26.1	166.0	54	86.0	1156.0	91	5.7	52	230	1853.5720981583602	37.188169765267574	29.5884060511986	141.08236635191687
122	oLaA2zp	0	40.0	control	8757.0	1.8	29.8	4.1	0.3	0.2	270.79999999999995	326.2	29.6	0	163.3	59.6	22.3	81.2	11.0	47.0	33.0	184.0	67	81.0	1300.0	87	6.1	154	224	1990.8801720572303	43.703004993283386	33.509442197118766	124.1166991397661
123	RVOByvh	0	30.0	active	10694.0	3.5	57.9	15.4	0.2	0.1	220.2	211.9	57.8	0	169.8	75.5	26.1	81.0	39.0	58.0	35.8	181.0	53	87.0	1052.0	88	4.8	178	179	2005.3890247754398	25.852354383832488	18.307022594970483	163.33245018354282
124	BCr9BBW	0	30.0	intervention	8959.0	4.3	61.6	36.1	6.5	0.9	179.39999999999995	143.70000000000005	60.7	0	170.3	62.0	21.3	77.2	41.5	49.0	35.3	196.0	67	87.0	1184.5	92	5.0	72	166	2316.3397194684803	30.215434031284676	23.15906841115819	162.20160631382103
125	279Xbta	1	50.0	active	11197.0	3.6	60.7	11.1	4.2	0.0	159.79999999999995	483.4	60.7	0	152.4	48.5	20.8	85.3	27.25	38.0	32.1	179.0	74	92.0	1232.0	85	5.7	39	207	1601.60019951633	49.18986032504646	30.3721224274267	127.31538572587631
126	6gHgeQZ	1	50.0	active	14699.0	5.3	85.5	21.4	1.4	0.3	218.5	373.1	85.2	0	146.4	49.7	23.1	78.8	37.0	30.0	32.1	164.0	58	91.0	1165.0	84	5.6	141	299	1298.18095743214	33.0678564379762	32.48260822256281	140.55181269258284
127	c5iDYYi	1	60.0	active	11963.0	4.1	67.0	17.4	1.3	0.3	142.10000000000005	333.4	66.7	0	154.5	58.5	24.5	89.6	35.0	30.0	28.2	182.0	61	96.0	1215.5	87	5.0	156	237	1818.7006612579398	38.851866665725616	28.25057998428387	146.11243073075002
128	jl85FOS	0	60.0	active	11859.0	3.8	65.0	9.1	0.5	0.3	295.1	301.7	64.7	0	154.3	59.6	25.0	92.0	37.0	38.0	28.0	190.0	74	91.5	1163.5	89	5.4	106	228	2265.53268757224	33.294722832592285	25.87539567202041	155.45122257696767
129	mczHVCv	1	50.0	active	14732.0	6.5	100.8	37.6	9.7	1.4	251.79999999999995	322.7	99.4	0	163.9	65.5	24.3	90.1	48.75	29.0	28.2	160.0	56	103.0	1358.5	86	5.2	35	200	1607.0707187284602	54.2448815776871	34.4776437192382	116.87326235627579
130	1krEdIi	1	50.0	control	10072.0	2.2	36.8	5.3	0.9	0.4	241.5	473.8	36.4	0	162.9	63.5	23.9	84.7	21.5	25.0	32.7	186.0	70	96.0	1263.0	85	5.2	92	229	1572.53864847296	43.63041878314984	29.315371337926642	139.83748573693018
131	4KZiTHU	1	60.0	intervention	10827.0	2.9	49.2	6.4	0.4	0.1	264.6	434.7	49.1	0	145.6	47.8	22.5	79.5	44.0	24.0	24.6	164.0	59	80.0	1091.0	96	5.9	71	243	1858.5318048627698	44.095725280433534	28.303484938782464	139.08779219049416
132	g6Wfmx9	1	50.0	active	15316.0	4.2	64.1	25.3	8.9	0.6	128.29999999999995	362.9	63.49999999999999	0	154.8	62.4	26.0	99.3	42.5	25.0	29.4	178.0	79	115.0	1353.5	97	5.1	52	187	1126.78327781325	39.16235370914021	29.31505478657591	143.11212543837755
133	XCHtOI3	1	60.0	active	13500.0	3.9	67.0	10.2	0.2	0.0	234.20000000000005	559.5	67.0	0	160.5	50.2	19.4	79.6	35.75	28.0	24.9	155.0	50	86.0	1259.0	95	5.6	67	226	1402.05150702887	48.38822097806413	42.33960070562298	104.8793361389484
134	7cmouYY	0	60.0	active	12895.0	6.1	88.4	49.4	12.9	1.4	351.00000000000006	241.8	87.0	0	163.8	63.5	23.6	88.7	25.75	44.0	25.6		55	101.0	1471.5	83	5.5	77	218	1414.37253396845	43.45818735239043	41.96206372938469	107.805167066175
135	O0C4yYz	1	40.0	intervention	8624.0	2.8	46.4	9.7	1.0	0.2	179.0	237.0	46.2	0	163.0	63.5	23.9	82.6	51.5	42.0	33.8	174.0	56	89.0	1168.5	90	5.5	53	233	1227.94025289664	35.94218322277068	26.655830545671787	155.64060020139922
136	KIify5i	0	30.0	control	9986.0	3.3	54.5	14.3	0.6	0.1	220.5	305.1	54.4	0	176.5	69.5	22.3	84.6	39.25	47.0	29.6	183.0	65	87.0	1111.0	95	5.2	67	159	1415.95295235308	42.9265806071442	31.726224713368868	124.39553948499727
137	lfdaYxL	1	40.0	active	16232.0	5.5	87.6	27.2	2.4	1.4	267.5	465.6	86.19999999999997	0	160.3	63.1	24.5	90.4	28.75	35.0	37.8	175.0	65	120.5	1227.0	105	5.2	32	149	1842.95089112849	34.8252131276611	29.72615966788341	94.3256504412255
138	112Cvay	0	40.0	active	13020.0	5.1	82.9	18.0	2.6	1.4	294.49999999999994	395.9	81.5	0	173.0	74.3	24.8	86.0	46.25	55.0	38.4	192.0	66	124.0	1470.5	92	4.8	144	184	2071.2202767889103	35.928279260470035	29.19905821144539	106.03474322233127
139	RcL2Fbm	1	40.0	active	14482.0	3.5	59.8	9.2	0.8	0.3	241.29999999999995	459.4	59.5	0	167.5	59.1	21.0	83.0	30.5	33.0	37.2	180.0	56	103.0	1092.5	98	5.2	45	219	1160.9711227128998	38.14048069443759	30.967161758005037	112.54517248097885
140	KpYRdBH	1	60.0	control	9616.0	3.4	56.1	10.3	0.4	0.1	219.40000000000003	416.1	56.0	0	165.0	44.5	16.3	65.4	46.25	32.0	30.3	154.0	62	72.0	1188.0	87	5.5	74	212	1481.0660890155	39.14509267527727	33.52882252671637	135.39147677305536
141	SevLbCr	1	50.0	active	13406.0	4.6	77.2	14.4	3.0	0.2	190.6	317.9000000000001	77.0	0	154.4	50.9	21.3	75.2	43.0	25.0	28.2	185.0	51	81.5	1126.5	85	5.0	50	257	1374.73217409901	39.12834427313338	29.895340124033762	143.39838469506944
142	GSJ2ej4	1	50.0	intervention	9877.0	2.4	39.9	8.6	1.5	0.3	231.8	389.8	39.6	0	156.0	53.3	21.9	81.0	34.5	30.0	26.2	161.0	66	81.5	1174.5	90	5.2	109	264	1492.4318299941901	39.80586839253353	28.478765860123982	143.14150050233027
143	aVfzhl3	1	60.0	intervention	9308.0	3.0	50.0	8.2	0.3	0.0	175.8	290.7	50.0	0	156.7	52.9	21.5	87.9	17.25	23.0	24.5	176.0	78	120.0	1810.0	109	6.0	109	271	1779.8491431066102	36.086322632618106	20.544121569923238	166.0380033010189
144	I49BGSw	1	40.0	active	10184.0	3.9	55.5	15.2	5.8	4.4	239.0	263.9	51.1	0	163.6	59.9	22.3	79.2	43.25	34.0	40.2	171.0	57	98.5	1286.5	96	5.4	65	194	1687.6171838832502	31.271073433867933	16.579299034700654	106.99669910318589
145	WZeoSLk	1	60.0	active	10377.0	4.0	63.3	16.6	3.6	0.5	199.90000000000003	338.5	62.8	0	146.9	43.9	20.3	73.0	31.25	22.0	29.1	162.0	46	69.5	1133.5	91	5.9	82	261	1272.7357496303	35.23648946572101	32.84570330608082	137.54341624931948
146	SIC8XUM	1	50.0	active	11005.0	4.0	65.6	16.2	2.4	0.8	212.6	512.3	64.8	0	152.4	45.0	19.3	68.2	35.5	31.0	28.6	143.0	48	91.5	1250.5	98	5.5	37	216	1428.38692802397	45.054088577461435	23.29253435307809	150.42101583097545
147	WEKgD3L	0	40.0	intervention	9646.0	2.6	43.5	6.9	0.2	0.0	186.9	230.6	43.5	0	167.1	62.8	22.4	86.2	34.0	26.0			84	98.5	1268.0	97	5.2	70	185	1235.0710071493	34.769602166968525	33.578697031139534	114.88856291437271
148	VvKCRlq	0	50.0	control	8631.0	3.4	57.5	10.2	0.3	0.2	227.5	305.1	57.3	0	173.1	77.3	25.7	89.2	31.25	44.0	24.7	150.0	54	138.5	1686.0	76	5.1	80	187	1543.8746600095599	28.988492492861546	23.19034770237261	161.71876062034525
149	v3E21Yd	0	40.0	intervention	12350.0	3.2	53.5	11.1	0.0	0.0	175.7	254.1	53.5	0	169.0	66.3	23.2	82.8	26.5	50.0	35.8	171.0	54	83.5	1121.5	87	5.5	111	218	1831.5623328172303	38.87982485545342	35.23664041692208	127.27169226861167
150	24ZYXIS	0	60.0	active	10883.0	4.6	58.1	28.5	16.5	11.3	162.5	215.6	46.8	0	170.4	66.5	22.9	89.0	35.25	33.0	31.8	170.0	55	96.0	1282.5	84	4.7	86	208	2912.35408584307	34.68299150542431	29.32537719897069	128.69311418362878
151	nKGT1DP	0	40.0	active	10547.0	3.6	57.0	17.4	4.3	0.1	227.19999999999996	288.6	56.9	0	175.7	69.1	22.3	86.2	31.5	41.0	29.6	172.0	53	89.0	1232.5	100	5.2	73	191	2397.74422477118	30.938675889930447	23.817390846405807	136.3617703108755
152	0yRQSO1	0	40.0	control	10680.0	2.5	40.6	13.1	0.7	0.1	205.3	246.6	40.5	0	162.6	70.2	26.5	86.8	26.5	51.0	33.1	197.0	62	99.5	1188.5	102	5.5	205	226	1839.4234221649301	19.025826500864394	10.982334174231083	99.20244080758341
153	4k9J27P	1	60.0	active	13326.0	5.8	96.8	18.1	3.3	0.3	198.0	405.3	96.5	0	146.2	39.9	18.6	71.0	29.25	30.0	27.8	158.0	49	91.5	1145.0	82	5.2	86	242	1711.6817831100598	44.88256157415221	34.528488945857816	128.2068478493555
154	MtBlmB6	1	40.0	active	13694.0	5.8	75.6	29.6	19.1	14.7	137.40000000000003	361.1	60.89999999999999	0	152.8	52.7	22.5	74.7	36.5	30.0	35.4	168.0	49	88.0	1172.5	92	5.4	48	164	1687.9188962765	50.370685134013996	27.85273608167955	135.34089800016568
155	QzDTxsO	0	40.0	control	6334.0	2.2	36.0	10.2	0.5	0.1	220.2	184.1	35.9	0	175.0	69.7	22.7	84.5	38.25	64.0	35.5	190.0	62	86.0	1175.0	81	4.6	186	161	1592.61826948073	36.34770815828878	31.280580728666177	127.91828136707555
156	nTw1dAn	0	40.0	active	15393.0	7.0	107.4	52.3	4.8	0.4	167.3	232.3	107.0	0	168.6	63.0	22.1	76.0	45.75	54.0	39.6	190.0	76	97.5	1278.0	92	5.1	50	160	2916.3586689171602	28.022134512956534	22.29718921732401	159.3742791219469
157	LsHvufY	0	40.0	intervention	9088.0	4.6	65.2	30.3	14.3	3.9	176.60000000000005	176.0	61.3	0	165.3	65.6	24.0	85.1	37.5	45.0	28.3	198.0	52	88.0	1167.0	97	4.8	122	185	2115.9446312155	37.20643295817107	32.78754063744364	132.80780448479936
158	xITBZ3c	1	40.0	active	11153.0	4.1	64.7	22.5	4.3	0.8	214.6	299.6	63.90000000000001	0	156.0	50.8	20.8	76.8	33.5	36.0	26.1	166.0	63	80.5	1084.0	86	5.4	188	179	1817.4696031501198	48.38548070552615	30.766784024902663	131.23746139667495
159	ds34OpJ	0	50.0	active	13183.0	4.6	77.4	11.7	2.1	0.0	172.7	244.2	77.4	0	168.7	66.0	23.1	83.2		45.0	28.3	156.0	58	78.5	1015.5	84	5.4	109	203	2901.99484042223	37.59615251677628	24.24087024645322	133.63423302856683
160	oLKMosw	1	40.0	intervention	11928.0	2.5	45.0	2.4	0.1	0.0	200.79999999999995	314.5	45.0	0	155.9	44.3	18.2	70.1	26.5	40.0	31.8	190.0	62	85.5	1166.5	89	5.4	35	193	1083.97135046972	36.50145379512562	37.75209160675085	119.71738499837228
161	BFT8eOL	1	50.0	active	13965.0	4.8	80.0	13.7	2.1	0.3	201.5	350.6	79.7	0	161.7	62.6	23.9	88.1	38.25	39.0	35.3	177.0	58	98.0	1258.0	89	4.9	63	191	1803.80260608392	38.69451831413867	29.713488802829986	138.54394344098614
162	KcGxEhX	1	30.0	active	31610.0	23.3	233.1	154.2	120.5	106.5	140.5	330.4	126.6	0	164.3	61.3	22.7	77.3	51.0	34.0	45.0	158.0	38	78.5	1009.5	88	5.7	61	220	3406.5414874801	41.138306013371185	24.75045986862682	151.68576809838208
163	lxA1C1X	0	50.0	intervention	8454.0	2.4	40.9	2.7	0.0	0.0	285.0	231.1	40.9	0	176.9	75.5	24.1	85.6	28.0	34.0	26.8	176.0	66	131.0	1819.0	98	5.1	47	183	1885.65394930613	30.582323081985837	18.511221826172125	156.2922898516531
164	vzdSR2D	1	40.0	active	10931.0	3.8	62.5	14.0	2.4	0.6	230.9	471.1	61.9	0	161.1	57.7	22.2	82.6	38.75	44.0	33.7	179.0	60	87.5	1067.5	91	5.0	125	222	2691.16984987254	33.41391067770837	25.909267826781427	105.6740798438104
165	xfXzkZG	1	50.0	control	9353.0	5.1	80.2	26.9	2.7	0.2	200.79999999999995	324.4000000000001	80.0	0	164.7	50.6	18.6	77.0	51.5	33.0	29.2	156.0	61	96.5	1191.5	97	5.5	114	268	1853.09197570064	36.78665235887016	28.674700419259143	145.54291335154306
166	5Wa9DZh	1	30.0	intervention	9289.0	3.3	57.3	5.3	0.8	0.3	223.69999999999996	502.8	57.0	0	164.4	53.2	19.6	74.4	51.75	37.0	35.7	189.0	50	72.0	1105.0	77	4.9	47	117	1618.34481650237	27.167032937710356	15.92163395148883	174.1253898371005
167	DV1uqKs	1	50.0	intervention	9439.0	2.7	46.9	6.0	0.3	0.1	254.3	271.3	46.8	0	163.6	49.5	18.4	66.9	39.25	25.0	27.2	158.0	57	111.5	1389.5	80	5.0	47	190	2193.68058743035	40.52436356733618	30.507856946311268	134.61030097987071
168	gOE23Ov	1	50.0	active	12608.0	5.5	89.4	21.9	2.0	0.0	158.59999999999997	284.9	89.4	0	154.4	62.9	26.3	94.1	32.75	25.0	24.9	164.0	58	96.5	1281.0	91	5.1	44	203	1158.88893499907	37.84345137072388	38.577770892976105	121.80251685588772
169	JxlC8g0	1	50.0	active	11562.0	3.7	63.1	9.0	2.6	0.6	235.6	405.6	62.5	0	149.5	47.3	21.1	74.9	36.75	20.0	25.1	168.0	55	96.0	1283.5	93	5.5	53	219	1932.15312374742	43.614565966835336	37.82114587312164	117.24193447604671
170	W3B85zN	0	60.0	active	17892.0	7.8	104.4	35.8	14.0	13.1	111.60000000000002	290.7999999999999	91.3	0	171.5	71.6	24.3	88.5	26.5	33.0	22.7	152.0	69	106.5	1659.0	88	5.0	102	198	2272.2891715082	36.52959838323828	21.11017005540058	97.54058977639772
171	dGrzf4t	1	50.0	active	12362.0	3.4	58.8	5.0	0.5	0.2	213.3	350.5	58.6	0	150.6	65.8	29.0	103.3	33.0	32.0	23.2	155.0	54	103.5	1267.5	94	4.9	149	229	2068.7585504797503	30.503949824920234	28.6866562674632	93.4782310640436
172	P1y8FLl	1	60.0	active	18312.0	6.1	96.2	31.0	5.4	0.4	170.7	346.0	95.8	0	146.9	57.8	26.7	94.8	37.25	27.0	32.3	173.0	57	81.5	1151.5	96	6.0	56	229	916.9980035369271	36.29315203889929	26.914535284362184	151.63645007152246
173	4A2ueWO	1	50.0	control	8247.0	2.8	46.9	8.8	0.1	0.0	206.99999999999997	397.4	46.9	0	161.8	66.0	25.2	94.8	38.25	28.0	23.4	154.0	62	98.0	1153.5	84	6.0	104	234	2242.85606091538	39.47896506923001	26.43139958179707	140.3107520716846
174	m14PgW8	1	50.0	intervention	9607.0	4.8	82.4	10.5	1.3	0.5	208.1	465.6	81.9	0	161.4	53.2	20.4	76.5	43.25	32.0	33.8	167.0	66	101.5	1386.5	89	5.7	46	181	2066.0076407950896	40.004688322487546	32.248164997804416	134.31951052643586
175	YfaSvXK	0	50.0	intervention	7719.0	2.2	38.3	3.9	1.5	0.9	268.7	362.9	37.4	0	171.3	68.8	23.4	92.0	42.25	43.0	31.2	169.0	60	97.5	1065.0	93	5.6	155	212	1746.01395055835	26.251251938190713	15.236303197996106	130.39926849912771
176	UsrpMGT	1	50.0	control	7584.0	3.5	60.4	8.0	1.5	0.2	213.6	522.6	60.2	0	157.4	48.1	19.4	73.0	40.25	32.0	25.3	174.0	58	88.0	1132.0	74	5.6	41	224	1602.2871230839999	35.489209357439314	26.536314669510606	128.4520504546781
177	2PUxFG8	1	30.0	active	10868.0	3.3	53.8	14.9	0.8	0.3	237.2	253.9	53.5	0	160.2	62.7	24.4	80.2	31.5	37.0	38.2	188.0	65	85.0	1031.0	78	5.1	78	172	2181.00873333666	43.17048281873739	27.15940947547949	145.3727342655605
178	ttqnj1k	1	50.0	intervention	8438.0	4.5	78.5	7.3	0.4	0.0	136.7	412.8	78.5	0	154.6	56.4	23.5	82.8	38.75	32.0	28.1	165.0	63	82.5	1243.5	116	5.8	97	238	1578.4944797642002	41.64837238251025	28.18303460052749	141.4633285631503
179	mh22dES	1	40.0	intervention	10409.0	3.1	52.7	7.2	1.6	1.0	303.6	547.4	51.7	0	154.6	43.6	18.2	68.75	34.75	29.0	31.8	182.0	64	65.0	985.0	89	4.8	61	137	1588.72788866241	36.38445253805369	29.005678288122397	146.54177647218918
180	3FHZdJ3	1	50.0	intervention	5602.0	2.1	35.6	5.5	0.7	0.1	198.70000000000005	339.9	35.5	0	158.1	62.3	24.9	90.9	45.25	23.0	20.7	176.0	66	89.0	1313.5	89	5.2	92	269	2150.0809621404396	41.20237030740228	35.430738308878155	127.92996604719367
181	BFeYZNP	0	50.0	intervention	13456.0	2.4	42.7	4.2	0.7	0.2	194.0	302.9000000000001	42.5	0	176.0	73.8	23.8	87.5	9.25	45.0			66	106.5	1491.0	96	5.5	121	301	2000.1389356281	21.19049261199505	17.38211774005169	100.79460753899772
182	FyPoDkz	0	40.0	control	7308.0	2.5	40.8	10.7	1.3	0.1	389.6	259.7	40.7	0	169.6	73.9	25.6	89.5	37.5	47.0	30.4	178.0	67	92.5	1286.5	89	5.6	213	181	2683.1860993348896	34.28456794592093	29.75839718291605	116.3899172773678
183	eyZtyNK	1	30.0	control	9728.0	4.4	64.7	30.4	9.5	3.1	148.79999999999995	142.2	61.6	0	158.0	43.7	17.5	68.0	36.75	33.0	29.7	155.0	63	62.5	985.0	92	5.1	37	184	1985.68204269531	32.19975680664537	29.179606034915146	139.7205338294961
184	CRHTPoz	1	30.0	intervention	9380.0	3.3	52.4	19.3	3.0	0.3	286.4	277.1	52.1	0	161.7	52.6	20.1	78.0	25.0	29.0	30.6	172.0	54	78.5	1001.5	91	5.1	61	214	1685.16744421438	42.40868117292071	28.64422481089627	139.2969765572646
185	Fc1BnkM	1	50.0	control	5738.0	2.8	45.9	12.4	0.6	0.0	345.49999999999994	334.4000000000001	45.9	0	156.8	52.8	21.4	80.0	31.5	41.0	26.3	176.0	54	76.0	1011.5	74	5.8	53	263	1457.5983735562697	45.24076414542397	37.40783066771141	116.71491004007042
186	gnVof16	0	40.0	active	13458.0	6.2	88.4	53.5	12.8	2.3	299.2	267.9	86.10000000000002	0	172.6	72.9	24.4	99.75	22.75	51.0	30.8	171.0	58	82.0	1282.0	92	5.0	157	208	1633.9283431865	36.752998721056144	27.892639279256954	144.35631504009262
187	vM99kxJ	0	30.0	intervention	9412.0	2.5	44.2	2.4	0.1	0.0	151.09999999999997	196.6	44.2	0	175.9	60.8	19.6	77.0	45.5	45.0	28.2	184.0	69	91.5	1171.5	89	5.2	119	219	1245.0134334972	40.616033803487746	30.32266357543805	141.21513203632867
188	BWrVCzt	1	40.0	intervention	9747.0	3.0	52.2	3.9	0.3	0.2	224.5	539.9	52.0	0	160.0	48.4	18.9	67.9	50.0	30.0	29.7	151.0	47	90.0	1216.0	96	5.4	49	178	2047.1196123858103	43.927402493509	38.91881994424117	102.62840350730713
189	W1sL2un	1	50.0	intervention	8981.0	2.4	41.7	3.8	0.1	0.0	265.6	492.8	41.7	0	157.5	49.7	20.0	77.0	42.0	28.0	25.5	183.0	60	72.0	1040.0	79	5.5	46	263	1843.9487108609699	39.01338485542206	27.185606470859604	150.56308033602122
190	W66qMz3	1	60.0	active	10412.0	4.0	70.0	8.3	0.6	0.0	202.09999999999994	451.7000000000001	70.0	0	151.3	52.1	22.7	86.0	35.5	26.0	28.2	173.0	64	96.0	1520.5	92	5.9	104	274	1091.47917638581	39.09849078947897	27.76923752942305	144.07725184268062
191	8wnUlmC	0	30.0	active	15676.0	7.2	114.8	34.5	7.3	1.2	242.9	378.2	113.6	0	173.3	94.7	31.5	99.25	41.5	50.0	39.9	178.0	61	89.5	1144.0	105	5.9	91	209	2483.6979117285396	33.51827095010678	26.737864204098088	124.8046788313737
192	LVNWrLy	1	40.0	active	10650.0	4.4	71.8	15.4	1.7	0.5	180.09999999999997	197.3	71.3	0	163.4	74.5	27.9	88.0	40.0	32.0	21.3	178.0	68	92.5	1094.5	87	5.6	157	227	1886.94542466782	41.19963566452973	35.760538568572976	122.17060996065409
193	wMwml6Q	1	40.0	control	11393.0	2.9	51.7	4.4	0.9	0.1	186.29999999999995	509.3	51.6	0	161.6	54.5	20.8	69.75	45.0	34.0	24.2	172.0	59	79.5	1093.0	91	5.2	64	199	1348.66579917416	34.99545998662712	27.56250206173265	149.27789583032853
194	UFT8LG9	1	50.0	intervention	9368.0	3.4	59.4	3.1	0.1	0.0	238.69999999999996	485.80000000000007	59.4	0	152.3	57.5	24.7	85.0	28.25	20.0	23.9	173.0	59	77.5	1239.0	81	5.4	112	209	1274.34902555966	38.172376808819656	28.59494362476438	148.98498155721353
195	w9WWcGP	0	50.0	control	13027.0	3.2	57.3	4.0	0.5	0.1	269.00000000000006	434.4	57.2	0	166.4	65.6	23.6	80.0	28.5	44.0	38.5	168.0	58	106.5	1372.0	143	5.7	52	194	1284.11059821878	24.912145244107407	16.334597720527512	114.1728303314558
196	1dGi5DT	1	50.0	active	18472.0	7.1	120.3	16.5	0.2	0.1	219.20000000000005	356.2	120.2	0	162.2	55.4	21.0	75.0	48.5	36.0	27.6	161.0	63	86.5	1234.5	89	5.5	44	175	1613.97613503085	49.820127430451535	24.44270252745605	148.2997964248108
197	FjJDToF	1	60.0	intervention	8981.0	2.9	46.0	17.3	0.4	0.1	219.5	258.1	45.9	0	150.0	46.9	20.8	70.75		27.0	26.0	155.0	55	102.0	1393.5	96	5.6	80	224	2237.40352968535	45.322775815300886	29.848876780006318	131.66816355040052
198	w8dn2kL	1	60.0	active	15413.0	7.9	114.3	55.9	22.2	2.8	244.0	408.5	111.5	0	156.0	56.5	23.2	85.0	38.0	27.0	29.9	137.0	54	89.0	1275.5	94	5.7	67	236	1622.65061015643	37.40348244068522	31.703258898534198	138.41943904169676
199	IIsJgKy	1	50.0	control	6509.0	1.4	25.0	2.3	0.6	0.3	169.10000000000005	341.1	24.7	0	154.3	52.3	21.9	82.75	27.5	31.0	31.5	171.0	60	96.0	1256.5	75	5.0	318	234	1951.4227360601199	32.96258337765814	22.991099280913662	161.63434376344404
200	bBjhoG1	0	30.0	intervention	9163.0	2.5	41.0	8.0	0.8	0.3	244.4	233.1	40.7	0	174.6	74.3	24.3	83.5	26.5	55.0	38.0	183.0	62	80.5	1380.5	87	5.1	92	190	2497.45700317577	42.97441329754111	33.970995221100644	125.31419981142255
201	SzKPV7G	1	30.0	active	12197.0	5.4	85.2	28.8	4.9	2.0	158.10000000000005	358.7	83.2	0	163.0	56.9	21.4	72.75	49.75	39.0	39.1	192.0	58	66.5	1025.0	73	5.0	38	145	1652.6728849224698	39.185169350751245	34.569172159726655	127.70819251980541
202	NXzwgQl	1	50.0	active	14368.0	6.1	101.4	19.6	2.0	0.3	170.1999999999999	454.80000000000007	101.1	0	147.6	57.3	26.3	93.5	38.75	24.0	28.0	171.0	56	91.0	1428.0	94	5.6	123	246	1734.55075343415	35.4053264715485	27.156425100217646	150.29080705584246
203	KQaogga	1	40.0	control	9426.0	2.9	48.4	6.9	0.5	0.3	124.0	227.5	48.1	0	164.5	56.7	20.9	77.9	54.0	39.0	33.8	172.0	55	94.5	1048.0	88	4.6	104	182	2305.28081267229	31.73394161216044	21.023104320571026	131.14250782689862
204	bE72ZyR	0	50.0	active	10478.0	4.8	73.0	30.3	8.1	2.0	287.0	239.0	71.0	0	162.2	56.5	21.4	74.1	28.5	39.0	34.1	161.0	41	89.5	1301.5	86	5.2	80	180	1621.90789776435	40.050781569655975	31.65373800371487	136.35878664807632
205	qXuFbEb	1	50.0	intervention	8229.0	2.7	46.2	7.2	0.3	0.0	172.5	276.90000000000003	46.2	0	155.1	59.6	24.7	92.0	21.0	31.0	22.3	156.0	57	102.5	1389.5	99	5.9	69	195	1476.3426192125	43.18531876311614	38.481683728171326	119.95197980985009
206	R0suHPC	0	40.0	active	16368.0	5.3	84.3	22.4	8.5	4.2	139.60000000000002	687.0	80.1	0	173.0	59.0	19.7	79.2	30.25	48.0	38.3	190.0	76	118.0	1590.0	83	5.0	107	207	3489.45782949186	35.96647323882089	22.527914884395102	117.56319834151873
207	AdYMUpI	1	40.0	active	13175.0	5.1	85.4	13.8	3.5	1.3	184.9	525.8000000000002	84.10000000000002	0	152.3	43.9	18.9	64.7	43.75	32.0	30.9	177.0	62	87.5	1234.0	82	5.2	44	157	1735.68093201726	38.12985073560564	25.690007551841674	146.21489776050518
208	gtwhJPP	1	40.0	intervention	10324.0	2.9	48.5	6.7	1.7	1.0	187.50000000000009	401.2	47.5	0	158.5	59.8	23.8	79.0	47.25	35.0	33.1	162.0	61	84.0	1096.5	94	5.0	62	193	2488.19533904981	52.4242970622612	35.709991564916635	113.4382705723514
209	FKvPDc2	1	60.0	control	5868.0	1.8	31.3	3.6	0.2	0.0	203.2	452.5	31.3	0	158.5	47.8	19.0	70.0	38.5	23.0	23.0	165.0	61	81.5	1355.0	90	5.4	74	207	1385.7510666101998	33.02362094250201	30.323035873587976	148.51957467631883
210	6HromJ9	1	30.0	intervention	8000.0	5.0	80.6	22.7	4.4	0.9	161.0	377.5	79.69999999999997	0	153.8	54.5	23.0	84.3	44.0	35.0	30.6	186.0	63	88.5	1111.5	87	5.0	152	198	801.694528230175	33.66164725614446	29.360647501779646	145.38611929381128
211	KtynyoJ	0	40.0	control	5979.0	3.0	48.4	11.4	3.3	1.1	171.3	404.3	47.3	0	192.5	89.9	24.2	92.1	63.75	46.0	28.5	173.0	53	83.5	1196.5	96	5.4	89	181	2193.71231927028	32.72562491995465	33.07439661958504	135.1350056309214
212	LZNMnvI	1	40.0	intervention	8075.0	2.5	41.1	7.9	2.6	1.6	242.8	408.7	39.5	0	159.7	62.5	24.5	87.6	36.5	32.0	23.5	186.0	54	79.5	1117.0	70	5.2	43	233	1470.2646177412303	41.05107410427984	28.357896522769327	145.2738912093432
213	NaDvQHo	1	50.0	control	6198.0	2.7	44.3	6.6	0.7	0.2	283.6	306.8	44.1	0	156.7	50.9	20.7	80.0	19.5	36.0	22.9	164.0	53	79.5	1124.0	82	5.2	118	252	1547.2916795325	45.25760421832858	28.338998122349228	137.04325350587405
214	PaI5JGr	1	30.0	control	8327.0	2.9	46.6	11.6	1.4	0.4	229.8	299.6	46.2	0	150.2	54.9	24.3	80.0	53.25	32.0	29.3	182.0	60	74.5	1075.0	82	5.5	155	236	1578.41249704068	33.14784722649953	26.78225767642956	153.28134628018694
215	1eHaL0q	1	30.0	intervention	7216.0	2.5	39.6	10.9	2.8	0.8	295.80000000000007	402.8	38.8	0	162.0	55.6	21.1	72.2	20.5	37.0	26.2	183.0	71	75.5	876.5	91	5.4	41	145	1831.5085801660898	40.72340747296513	33.22039414837703	135.42233575923714
216	J39w6ic	1	30.0	control	9847.0	3.5	58.9	9.2	2.0	1.2	242.1	319.3	57.7	0	144.6	48.7	23.2	74.8	35.0	32.0	31.6	194.0	68	72.0	939.5	90	5.5	42	204	1003.0278237657001	37.912280281930094	26.39066733500021	149.68277554066006
217	atgIeTK	0	50.0	control	6424.0	2.4	39.7	8.9	1.1	0.1	272.0	195.0	39.6	0	163.9	67.5	25.1	89.0	33.3	55.0	31.2	178.0	60	87.0	1310.0	100	5.7	151	230	2087.31526507297	34.39694223183049	30.31990362890417	140.6970361894131
218	rDUZ17U	1	50.0	active	10156.0	3.5	60.8	4.8	0.6	0.0	236.0	497.9	60.8	0	158.9	57.6	22.8	81.0	39.0	30.0	25.6	154.0	70	108.5	1290.5	79	5.1	70	272	1657.67032077108	39.58577133887473	26.03784758342861	132.5261765042923
219	0I9AoHf	0	50.0	intervention	7322.0	3.0	46.1	17.4	2.9	1.0	223.5	200.2	45.1	0	164.9	62.7	23.0	84.3	33.0	52.0	36.2	198.0	69	109.0	1494.5	94	5.4	127	209	1515.48405009805	32.96698201795491	26.643237000920553	137.6137290145759
220	2WfakHu	1	50.0	active	11846.0	6.3	90.8	44.3	16.3	4.7	210.1	356.8	86.1	0	154.6	46.7	19.5	68.0	43.75	34.0	32.5	179.0	74	87.0	1105.0	82	5.1	55	194	1264.88199437575	29.12755309017319	24.64176535422597	142.47535746557466
221	B4ZZfLq	1	40.0	control	7877.0	3.5	52.6	22.9	6.2	0.6	266.70000000000005	436.3	52.0	0	150.9	48.4	21.2	74.7	29.5	26.0			78	90.5	1289.0	84	5.0	38	233	1261.31815633017	42.70272533309768	30.647016391671425	136.19981919564546
222	dcrw6CR	1	30.0	intervention	3723.0	1.4	25.2	2.2	0.2	0.0	193.5	292.1	25.2	0	158.9	51.0	20.1	74.3	44.5	28.0	27.0	178.0	50	71.5	1042.5	81	5.4	35	185	1816.5970045346103	35.01153275358165	20.698445082720507	163.34308091438487
223	dZnFwYC	1	40.0	active	15480.0	7.5	115.5	45.4	8.0	1.5	199.4	494.1	114.0	0	144.4	40.8	19.5	70.1	41.75	23.0	31.8	174.0	58	74.5	1165.0	79	4.9	60	174	2378.76581350936	41.05131525825527	27.67007070212601	143.7561298745041
224	Di4Yx0S	1	40.0	control	7560.0	3.5	59.3	7.0	0.6	0.1	208.0	314.2	59.2	0	161.6	63.9	24.4	86.7	31.5	30.0	20.1	173.0	71	98.0	1222.0	96	5.6	129	209	1519.34998082164	40.08064021629107	32.482818445799516	135.97890950788394
225	BT8jDRo	1	40.0	active	14061.0	6.4	95.6	41.8	11.0	1.8	229.4	375.3	93.8	0	153.7	47.4	20.0	75.4	41.0	31.0	34.1	180.0	57	78.0	1088.0	88	5.6	66	202	2149.0864798757802	44.850042765930745	33.371461965391035	128.24650954432036
226	vWipzuP	1	60.0	control	8018.0	3.7	55.4	23.1	9.0	0.9	301.9000000000001	381.8	54.5	0	152.0	48.7	21.0	77.5	41.3	33.0	33.0	166.0	74	101.0	1533.5	82	5.4	146	306	2072.58313732509	34.894055566492675	18.75256766075832	170.77723677057932
227	ZfKjSwp	0	30.0	intervention	8891.0	1.3	24.0	1.6	0.0	0.0	192.4	423.5	24.0	0	161.1	70.2	27.0	89.0	24.3	52.0	29.4	180.0	56	87.0	1353.0	88	5.2	181	198	2519.72171440376	40.31403855876435	28.17284060195964	129.32440475407276
228	DYcgl5W	1	30.0	intervention	8228.0	3.1	53.1	7.2	0.2	0.0	316.5	284.9	53.1	0	165.8	58.8	21.3	81.4	49.3	34.0	30.6	172.0	40	75.0	1066.0	71	4.7	60	176	1477.23141918157	43.33561280021038	26.284188437284442	123.39962672496296
229	VA5Us2g	1	50.0	control	7504.0	2.8	49.0	3.4	0.3	0.0	207.1	380.8	49.0	0	156.7	55.2	22.4	82.8	36.0	31.0	26.9	146.0	76	75.0	1159.0	88	5.6	79	284	1982.14633183349	31.17543561747333	30.405537849854436	142.94843876379932
230	hPnQNlI	1	50.0	intervention	8924.0	4.1	64.8	21.7	2.4	0.1	284.2	224.4	64.7	0	164.9	57.3	21.0	76.3	47.0	27.0	27.9	155.0	49	83.5	991.5	88	5.1	64	189	1565.0074865984802	33.31655574665782	30.761840886333665	117.53329178353252
231	cSh2Ley	1	60.0	control	7576.0	2.4	40.8	7.8	1.2	0.1	238.79999999999995	353.3	40.7	0	165.9	53.5	19.4	72.7	32.5	25.0	19.4	145.0	70	104.0	1651.0	86	5.2	38	216	2587.21222349785	49.57528772421038	29.14467927911533	130.28451066797308
232	lRuhsoj	0	50.0	active	15254.0	8.4	81.3	46.6	42.2	41.0	228.7	327.9	40.3	0	177.9	67.2	21.2	77.0	37.8	44.0	47.1	175.0	54	95.0	1215.5	84	5.0	39	218	2812.96671920875	28.73344304388593	28.09598553201893	118.49655536807468
233	UreXlgV	1	40.0	intervention	9588.0	4.8	78.2	17.1	3.4	0.9	184.4	363.4	77.3	0	168.1	63.6	22.5	80.2	50.25	42.0	32.3	176.0	58	93.0	1210.5	65	4.9	23	201	1639.22181690806	36.43426513983378	31.664400143741695	121.55607897136528
234	JgY9MyC	1	50.0	active	11754.0	4.7	78.5	11.2	0.6	0.0	291.9000000000001	335.3	78.5	0	156.8	45.7	18.5	67.4	35.0	41.0	30.1	174.0	54	72.0	1065.5	86	5.4	54	227	1298.51818879022	43.51074573811387	32.98791875313808	128.14141381326198
235	uhsc3Ex	1	60.0	intervention	5216.0	1.1	18.3	1.9	0.1	0.0	285.7	357.5	18.3	0	156.2	58.2	23.8	93.0	50.75	22.0	25.4	164.0	53	86.0	979.5	88	5.5	95	262	2180.37565819839	48.29370654410921	35.70065156144316	105.85507546233966
236	Z9Fh3ej	0	30.0	active	11016.0	6.2	90.5	37.8	17.3	7.3	264.4	309.1	83.2	0	172.5	66.9	22.4	75.6	48.5	65.0	44.6	173.0	74	81.0	1074.5	90	5.2	32	169	3726.98690432307	28.42439671745595	23.06472751097385	164.22912109232686
237	v2QM1Nl	1	40.0	intervention	9350.0	4.6	70.4	23.3	10.5	4.9	273.79999999999995	550.8000000000002	65.5	0	161.4	49.3	18.9	73.0	49.8	36.0	32.2	168.0	54	73.5	1025.5	81	5.4	50	183	2380.88983908085	46.064760929524326	33.074061237261795	127.106813991831
238	PuAIpMR	0	50.0	intervention	6836.0	2.4	40.6	7.3	0.0	0.0	156.20000000000005	149.0	40.6	0	164.2	75.1	27.8	89.3	21.75	47.0	32.6	190.0	64	90.5	1175.0	97	5.6	153	261	2013.8581488648397	38.63110232883721	31.02563556542707	137.8604986906594
239	JgPq1YE	0	60.0	control	9260.0	3.1	49.5	17.9	1.4	0.1	213.8	226.2	49.4	0	172.5	72.5	24.3	90.4	22.5	37.0	26.8	161.0	61	85.5	1378.0	90	4.8	129	182	1669.8326555156	33.505241381606176	33.56394855886857	133.97002455094884
240	Iy7HBDv	0	40.0	active	12562.0	5.7	89.8	30.8	7.0	0.8	233.2	367.5	89.0	0	158.9	58.8	23.2	72.5	47.25	50.0	51.7	167.0	49	98.5	1363.0	96	5.4	182	232	2762.8492209393103	35.91591147535519	23.349210184044665	130.9458562489108
241	Yu6Ovuq	1	40.0	intervention	6273.0	2.6	44.2	6.7	0.3	0.0	213.90000000000003	351.5	44.2	0	158.4	41.8	16.6	75.5	41.0	28.0	19.1	152.0	84	117.0	1841.0	82	5.0	71	233	1325.0188607679902	35.046209444556105	26.040071404649648	157.9187123206005
242	ZFSivmq	0	60.0	active	15178.0	6.1	101.3	15.1	1.1	0.2	223.6	257.0	101.1	0	170.8	54.6	18.7	74.6	36.5	36.0	29.3	194.0	74	111.0	1645.0	95	5.5	50	145	2553.16695462403	32.21168077311726	24.452550435846852	104.76312021523904
243	dkZzYmS	1	60.0	control	9428.0	3.5	62.4	3.3	0.1	0.0	191.5	431.5	62.4	0	156.9	50.9	20.6	86.2	35.5	25.0	29.6	134.0	62	83.0	1284.5	84	5.4	199	267	2737.44049818801	39.159799396472046	28.963570061010532	145.3567058360603
244	kSI8Jq8	1	40.0	active	14855.0	6.8	101.3	36.8	11.4	5.4	237.2	193.9	95.9	0	152.7	57.8	24.7	80.7	42.5	31.0	32.5	176.0	58	85.0	1287.0	87	5.0	48	195	1487.52443185151	43.82408814557961	25.259560077603755	132.81943209770375
245	gZcKLvu	1	50.0	active	10484.0	3.6	60.3	13.3	0.3	0.0	215.0	324.8	60.3	0	167.4	66.7	23.8	86.8	26.25	30.0	28.1	155.0	63	96.5	1347.5	89	4.7	48	200	1998.0952263123602	32.207195394464684	23.82424898338312	159.57259554472753
246	beUekPB	1	30.0	active	10339.0	6.2	88.2	41.6	17.4	5.7	201.2	240.6	82.5	0	163.0	55.7	20.9	69.8	35.0	40.0	35.1	190.0	65	77.0	954.5	80	5.6	95	185	1645.3115400203199	38.01969731937997	36.490813004080245	107.2827919049258
247	JOKjvQK	1	40.0	control	4904.0	1.5	25.4	2.2	0.4	0.1	114.79999999999998	182.5	25.3	0	149.8	63.3	28.2	89.7	36.25	25.0	27.6	175.0	58	89.5	1357.0	83	5.2	33	173	1820.9887893687699	31.667473165722157	39.37341603467783	131.37983098487328
248	MH5fUKv	0	40.0	control	9442.0	3.7	58.2	20.7	3.4	1.5	252.8	200.0	56.7	0	177.1	73.9	23.5	89.0	33.25	43.0	24.4	193.0	73	84.0	1089.5	81	4.9	108	216	2131.16135633665	23.647301118306192	19.81933985273986	103.0264027340838
249	bXdcU4j	1	40.0	control	5835.0	1.9	32.8	4.5	2.5	1.1	147.5	380.3	31.7	0	168.7	59.4	20.8	82.5	37.0	37.0	30.8	179.0	67	75.0	974.0	85	4.9	34	164	1218.92383347408	38.132508480582096	36.08138566897414	121.06507231740744
250	7Aaxldj	1	60.0	active	11247.0	4.9	78.5	23.9	10.2	0.6	211.0	439.4	77.9	0	160.6	49.1	19.0	74.9	28.25	28.0	32.5	163.0	54	93.5	1248.5	85	5.6	83	151	1431.2894807268801	58.101063887632435	33.347776482821125	115.8371780196493
251	YihRQYs	1	50.0	active	11013.0	3.6	60.6	11.3	0.1	0.0	203.80000000000007	357.2999999999999	60.6	0	169.9	47.6	16.4	65.4	34.75	30.0	25.2	159.0	59	94.5	1332.0	82	5.8	69	228	1117.33447048616	37.729657874693025	28.179610780402133	144.2070163405406
252	76oDJeE	1	50.0	intervention	8331.0	4.1	65.7	18.4	5.9	1.2	155.0	294.8	64.5	0	153.4	47.7	20.2	77.5	49.75	39.0	33.3	166.0	58	85.5	1448.5	87	5.4	123	289	1547.0998846338098	40.241698109837955	37.50602137161869	117.04373183815358
253	9t81ZlH	1	50.0	intervention	9156.0	2.4	41.6	4.2	0.4	0.0	200.6	274.6	41.6	0	148.8	56.2	25.3	87.7	40.5	35.0	32.9	178.0	63	79.5	1130.0	81	4.9	57	198	891.1148243189391	48.579700369184344	39.900037094586494	102.24026412834044
254	TgUwHhf	1	50.0	intervention	9388.0	3.6	55.2	24.9	3.7	0.6	259.79999999999995	318.3	54.6	0	150.0	41.1	18.2	66.1	42.25	38.0	37.9	176.0	53	79.0	1136.0	81	5.1	53	206	1204.47101001612	49.27431786619156	41.72308465972462	105.33123466734502
255	wLawnc5	0	40.0	intervention	10261.0	3.2	55.1	7.5	0.8	0.2	315.7000000000001	438.9	54.9	0	170.6	69.0	23.7	84.2	13.0	41.0	27.5	186.0	64	96.5	1365.0	93	5.1	80	204	2393.80517565367	36.593986329420275	30.58108651859392	125.3891230169305
256	FXueWXI	0	30.0	active	13408.0	6.1	92.1	36.9	10.9	4.0	239.19999999999996	334.0	88.1	0	173.3	65.5	21.8	79.0	46.0	53.0	40.6	195.0	53	78.0	1082.0	84	5.2	69	192	1830.95446351012	30.178680426591995	24.32637891727831	158.1405334200233
257	pHPgYik	1	30.0	control	5805.0	1.9	32.3	6.3	0.5	0.0	257.90000000000003	348.4	32.3	0	161.0	46.3	17.8	72.6	34.0	38.0	30.4	181.0	75	80.5	1120.5	82	4.8	48	170	1222.5134398383198	37.77616971073272	25.75040454330255	90.2598205608743
258	90JYHz9	1	40.0	active	10777.0	5.1	80.6	27.7	3.3	0.4	139.5	262.29999999999995	80.19999999999997	0	167.2	62.7	22.4	94.9	48.5	32.0	23.7	153.0	63	83.0	1206.5	90	5.5	41	184	1404.49519746868	30.496826729163708	30.973915929204377	145.9929518877052
259	X8IZn3k	1	40.0	intervention	7945.0	3.3	53.3	14.2	2.9	0.3	182.6	231.3	53.0	0	155.5	53.0	21.9	80.9	33.5	31.0	26.0	171.0	59	80.5	1235.5	77	5.4	85	219	2079.43631218803	40.618578052936286	36.93733959633049	125.01570733155891
260	3ehmgPI	1	60.0	intervention	9309.0	4.5	75.0	18.8	0.7	0.0	199.29999999999995	523.5	75.0	0	164.5	64.5	23.8	100.9	45.25	23.0	18.4	163.0	70	113.5	1701.5	89	6.3	133	214	2034.5270532635502	41.700522840862774	32.39456525687389	134.36648303424042
261	jrWDPfY	0	40.0	active	13097.0	10.1	114.2	71.0	50.0	36.3	65.69999999999999	150.90000000000003	77.9	0	177.0	72.1	23.0	87.5	23.75	46.0	27.4	178.0	63	121.0	1624.0	85	4.9	101	213	2020.1188041666298	30.143122884138428	25.98929944904295	154.1989331873121
262	Rrv59mZ	1	50.0	intervention	6246.0	2.1	35.2	5.4	0.7	0.1	202.9	397.9	35.1	0	149.9	49.3	21.9	80.8	21.5	30.0	32.4	181.0	57	86.5	1223.5	81	5.6	58	183	2041.66238827096	34.96803516551271	39.274792102112386	121.40026726783556
263	GKGkF1T	0	60.0	control	9241.0	2.9	46.9	16.7	0.2	0.0	186.0	203.5	46.9	0	165.3	57.6	21.0	80.5	11.0	39.0	25.6	163.0	58	101.5	1678.5	86	4.9	96	149	1541.29520293809	31.48686608515829	23.339972731429363	160.0246382364684
264	vnwlOxV	0	60.0	intervention	7539.0	2.9	47.7	11.3	0.6	0.4	287.7000000000001	312.3	47.3	0	165.7	61.8	22.5	83.0	25.25	36.0	32.5	172.0	65	90.0	1514.0	96	5.5	97	218	2384.36738059529	28.33769437402778	19.47949215010212	134.58666321399093
265	p84KU46	1	30.0	control	5955.0	2.5	39.7	8.0	2.4	2.0	202.70000000000005	238.2	37.7	0	160.9	62.4	24.1	88.1	29.5	36.0	25.6	181.0	66	86.0	1134.5	79	5.0	57	151	2127.35072029611	43.07752010631412	35.32840977877479	122.11592244136558
266	xvR8VUt	1	50.0	active	10657.0	5.2	72.1	25.8	14.6	12.9	263.1	363.8	59.2	0	156.6	52.0	21.2	82.2	44.25	36.0	31.5	169.0	68	98.5	1264.5	110	6.2	140	308	1880.82164361103	52.043712314605436	32.9626082829799	116.2026566261295
267	mbRTCNS	1	40.0	active	15972.0	10.2	134.7	61.6	34.7	22.1	211.40000000000003	253.6	112.6	0	160.9	60.4	23.3	80.7	45.5	36.0	33.7	174.0	59	101.0	1218.5	95	4.9	155	202	2191.02513240206	37.16089187420995	28.91919855571148	99.54917973303068
268	SeMJaGa	1	40.0	intervention	9263.0	2.5	41.4	7.9	1.5	0.3	270.9000000000001	480.9	41.1	0	157.3	47.9	19.3	71.4	43.0	30.0	32.7	174.0	58	71.5	1067.0	85	5.7	41	179	2014.80133261233	34.23965058820303	32.80111169339151	138.43721891939356
269	fyFnXov	1	50.0	intervention	8821.0	3.6	61.4	9.3	2.4	1.1	248.29999999999995	468.6	60.3	0	148.1	46.9	21.3	70.6	36.25	38.0	33.9	159.0	45	81.5	1172.5	88	5.9	49	227	2210.3243258836396	33.69314680427032	36.38317576256008	132.1199863762923
270	usiDozf	1	40.0	control	7301.0	2.4	42.9	2.7	0.4	0.1	195.6	421.3	42.8	0	154.5	54.4	22.7	83.0	42.75	40.0	33.6	169.0	55	72.5	1100.0	91	5.6	51	278	1735.4483833479999	37.339602339466424	32.5537744019271	130.71596636190984
271	m5dhaLS	1	50.0	intervention	9227.0	4.2	66.0	12.5	4.9	4.4	208.1	299.0	61.6	0	163.5	57.4	21.4	73.5	43.5	47.0	42.1	174.0	44	96.0	1322.5	102	5.1	29	185	2360.3886623361104	34.70904676730215	38.94469295047139	97.15967624751946
272	m3GSb37	1	40.0	control	7443.0	2.4	38.4	11.4	2.3	0.5	227.20000000000005	457.6	37.9	0	156.3	55.3	22.6	80.6	32.0	38.0			57	97.5	1210.5	85	5.2	54	204	1674.2343276639401	34.60233441476261	31.22520336087521	136.18694659220964
273	eEhzX5b	1	60.0	intervention	9689.0	3.0	52.6	6.8	0.4	0.0	252.69999999999996	511.5	52.6	0	158.5	53.4	21.2	81.2	33.75	31.0	25.4	148.0	56	80.0	1197.5	85	5.2	111	218	1600.09677090374	34.02096566224953	27.740205290438627	147.02280310049412
274	ETP4oSm	1	50.0	intervention	12092.0	3.1	55.3	4.0	0.2	0.0	194.20000000000005	417.7	55.3	0	156.7	48.6	19.7	79.0	29.0	26.0	29.4	178.0	70	96.5	1279.5	79	5.2	74	271	1526.40407080603	42.46227037600964	32.051415876222336	135.03686814954858
275	uyGUhI1	1	50.0	active	10066.0	5.3	88.9	15.2	4.5	1.4	186.5	610.2	87.5	0	157.5	48.7	19.6	64.8	55.0	31.0	31.2	179.0	68	72.0	1253.5	93	5.5	66	174	2641.28393542849	49.39167770842787	29.326347156800033	132.48716658582583
276	7Eo5s1T	1	50.0	control	9946.0	2.4	42.6	4.1	0.3	0.0	231.0	399.4	42.6	0	158.2	66.6	26.6	83.0	39.75	38.0	21.4	147.0	61	85.0	1143.0	88	5.7	72	219	2467.12037212826	34.0513919898509	31.55122052512691	96.03646234435473
277	3E7TEOY	1	50.0	control	7570.0	3.4	57.1	11.4	0.6	0.0	201.20000000000005	230.3	57.1	0	169.0	67.6	23.6	79.0	59.5	26.0	25.7	168.0	61	89.5	1403.5	75	5.2	95	197	1567.1837161688097	34.36920975725461	29.498601477253512	147.55468689547962
278	haV4VrL	1	50.0	active	12833.0	5.9	93.3	33.7	3.1	0.2	153.99999999999994	306.0	93.1	0	157.3	55.9	22.5	83.0	43.75	32.0	26.2	178.0	43	64.5	897.5	94	5.8	148	231	1793.69522129525	32.964944952258755	27.49037065967969	154.9602813190608
279	5EgsH9l	1	60.0	active	15285.0	6.2	92.7	39.1	9.2	3.8	164.5	379.8	88.9	0	158.0	52.0	20.8	87.1	44.75	26.0	30.9	173.0	59	86.0	1204.5	96	5.5	69	228	2354.3708281432396	49.804366929147164	34.56368885233181	118.45002668960916
280	47ABpC6	1	60.0	active	12321.0	4.0	63.8	20.3	2.5	0.3	170.40000000000003	311.0	63.5	0	156.2	63.2	25.9	94.5	32.75	28.0	30.5	174.0	65	116.5	1555.0	89	5.8	76	242	1553.45218892226	59.84720634844085	24.858912532287174	132.42531177262242
281	YHg4hOS	1	50.0	active	10861.0	4.3	70.7	16.2	1.6	0.4	291.4000000000001	311.5	70.3	0	152.9	53.8	23.0	82.6	39.25	39.0	29.7	167.0	49	89.0	1032.0	90	5.7	181	284	1311.86160122968	33.14426357209881	28.74616547468911	147.4030420390973
282	2AqOM6w	1	60.0	active	10925.0	5.2	82.1	24.9	6.2	1.1	191.4	287.7999999999999	81.0	0	155.4	60.2	24.9	83.2	45.5	25.0	28.0	170.0	71	93.5	1412.0	90	6.0	135	220	1834.0298601395998	42.386683853013714	24.235340502134324	152.31749367339225
283	ijsFuW2	0	60.0	control	9783.0	5.3	70.6	41.3	16.3	7.3	214.3	182.1	63.3	0	173.0	57.3	19.1	74.2	40.75	54.0	34.3	162.0	52	98.0	1551.0	93	5.8	50	187	3025.0696462744395	42.72134340212991	33.00517734545208	129.8634934632243
284	rNRjJrl	0	40.0	active	13269.0	9.7	128.3	74.4	44.9	20.1	188.49999999999997	318.5	108.20000000000002	0	175.3	92.1	29.9	100.0	31.0	61.0	29.4	175.0	61	93.5	1350.0	118	5.7	336	202	1904.0956080718202	39.09105177221032	25.5636332119198	107.25998104815416
285	8dedQ4N	1	40.0	active	11655.0	5.2	78.5	29.9	4.7	3.3	175.20000000000005	321.0	75.2	0	163.0	53.6	20.1	77.0	45.75	29.0	32.0	158.0	52	64.5	1034.0	70	5.0	44	246	1468.6128617577301	37.70497201560937	22.189814485370025	162.4168863320385
286	pBavPOP	1	60.0	control	6246.0	2.6	41.7	9.6	1.7	1.0	213.1	310.8	40.7	0	163.8	60.4	22.5	78.6	47.25	36.0	24.1	157.0	69	95.0	1178.0	93	5.6	63	215	1182.91923482374	43.20907825887888	23.906389179586164	151.23717987309678
287	3CWw6j1	1	50.0	intervention	4663.0	2.4	41.9	5.4	0.4	0.0	234.1	347.0	41.9	0	160.8	63.0	24.3	86.8	47.75	31.0	26.9	167.0	71	89.5	1335.5	92	5.0	67	192	1520.4017092864801	35.227502291254076	32.65261702291423	139.6021721045933
288	YzyiiNu	1	40.0	control	11529.0	2.9	47.2	12.1	2.1	0.7	169.29999999999995	356.3	46.5	0	156.5	58.4	23.8	83.0	35.25	37.0	37.8	185.0	57	87.0	1160.0	78	5.4	80	336	572.262426972299	32.42396983082235	25.744067610027862	155.59267803869162
289	QETF8M2	1	60.0	active	12487.0	6.3	94.9	43.1	13.4	1.9	252.6	356.7999999999999	93.0	0	164.7	58.9	21.7	86.5	46.25	28.0	32.2	169.0	45	106.5	1256.0	81	5.8	58	193	2482.3247732371	34.67702591690748	34.05560379214421	135.10331819012225
290	6rMy5om	1	40.0	intervention	9664.0	4.1	64.6	23.5	4.0	0.4	212.80000000000007	349.7999999999999	64.19999999999999	0	158.5	65.9	26.2	98.0	21.75	29.0	25.6	170.0	69	94.5	1298.0	88	5.4	50	203	1983.89641464577	42.09278963750909	24.775561311638214	103.44126624380337
291	uA13bAm	1	30.0	control	12301.0	3.2	52.3	11.8	1.3	0.1	250.4	371.8	52.2	0	160.1	52.6	20.5	72.8	42.25	24.0	28.5	181.0	69	84.0	1068.5	73	5.4	41	165	1963.74374933201	36.53427193763546	28.257618999186683	142.9905535274321
292	eAgWUMh	1	40.0	active	11725.0	6.0	90.3	39.0	10.0	1.7	179.39999999999995	364.1	88.6	0	163.3	51.2	19.1	70.8	50.75	34.0	30.2	168.0	47	67.5	957.0	83	5.1	33	203	1214.07329456597	28.82114969090103	24.12405774777467	142.70207666978703
293	UQHocQJ	0	40.0	intervention	9694.0	3.4	53.2	16.6	5.4	2.5	230.4	161.3	50.7	0	162.2	52.0	19.7	73.4	21.25	47.0	35.3	178.0	52	75.5	1035.0	82	4.8	52	156	1890.6703161754	37.46938324990144	29.667732739475326	143.2437145116167
294	YoDPOZO	0	50.0	active	12462.0	4.9	78.1	21.4	6.1	2.9	177.89999999999995	308.5	75.19999999999997	0	158.5	53.3	21.2	74.3	28.25	49.0	36.5	180.0	53	93.0	1211.0	79	5.0	90	197	2055.75694353667	39.23255114792622	34.1426866333568	117.86615019843558
295	u9yRAwP	1	30.0	intervention	8078.0	2.9	46.7	10.5	1.7	0.2	92.6	93.6	46.5	0	165.3	69.3	25.3	92.7	48.25	35.0	21.7	190.0	78	88.0	1123.0	86	5.0	58	168	1475.5566059459197	40.290706594922206	32.05202071632118	135.13126617700217
296	abs3fXD	1	50.0	control	7190.0	1.8	30.5	5.3	0.9	0.4	288.0	489.9	30.1	0	167.0	62.9	22.5	86.4	45.75	38.0	25.1	176.0	64	80.5	1146.5	94	5.8	117	174	1851.9637945542602	41.73504252954917	33.967038333524044	130.05504734435846
297	OXU5JK3	1	50.0	active	19486.0	9.6	152.2	47.7	5.5	1.3	186.80000000000007	463.6	150.89999999999995	0	150.2	50.0	22.1	85.9	37.25	28.0	27.6	181.0	61	96.5	1276.0	105	5.5	64	191	1384.05628782565	37.90110436461429	36.77153327857618	118.75989449595114
298	WtVZiFK	1	60.0	control	6708.0	3.5	60.2	8.2	0.8	0.0	239.1	369.1	60.2	0	149.2	49.7	22.3	82.1	47.0	28.0	26.9	180.0	60	80.5	1083.0	86	5.1	81	223	1128.8979960311099	37.15358061503862	18.092880506674966	174.48613424231883
299	y82jkld	1	40.0	active	14226.0	7.0	113.3	27.5	5.8	1.7	209.70000000000005	331.2	111.6	0	158.2	55.2	22.0	77.2	52.75	34.0	40.0	174.0	55	75.0	1376.5	89	4.9	56	209	2060.71246737302	37.83419259243532	26.30472761675489	150.81291667363595
300	lO7oY1S	1	40.0	active	10674.0	4.8	74.2	17.0	5.2	4.1	230.29999999999995	555.8	70.10000000000001	0	155.7	43.9	18.1	63.9	49.0	34.0	33.9	165.0	46	74.5	1039.0	77	5.2	58	185	1142.8588391390101	43.259885523600744	35.888423992163794	125.57130574138941
301	JNghOFl	1	40.0	active	17388.0	9.9	151.0	56.9	23.1	3.4	173.60000000000005	472.5	147.6	0	161.7	53.0	20.2	74.0	50.25	30.0	41.1	180.0	50	77.0	1081.0	92	4.8	67	217	1717.15546662676	30.010274008853642	24.440578282603173	119.28155825833716
302	6K3UuqF	1	60.0	active	11694.0	5.3	84.5	20.1	5.5	3.8	275.40000000000003	408.7	80.7	0	151.4	52.6	22.9	82.0	42.75	27.0			75	101.0	1242.0	86	5.1	65	188	1690.05598766386	40.93319357940087	28.351335489010037	131.64060338863206
303	AXpDrbm	1	40.0	active	13742.0	7.1	109.7	33.4	13.6	5.5	199.1	343.3	104.2	0	158.7	56.0	22.2	81.9	53.25	34.0	33.7	169.0	59	95.0	1218.0	75	5.2	101	169	1053.19463183304	38.458380829803076	27.671681607544755	148.08068325556712
304	6ZSWvlq	1	40.0	active	13426.0	7.3	106.4	39.6	18.5	9.8	151.79999999999995	266.20000000000005	96.6	0	164.7	57.7	21.2	77.4	52.5	40.0	32.9	191.0	68	88.0	1083.0	87	4.8	66	240	2606.9722759557003	40.22218159822688	38.786050336397295	118.04582436905918
305	aDVlNwb	1	40.0	active	16256.0	11.5	155.5	70.6	44.1	27.0	172.10000000000005	379.3	128.5	0	159.3	50.2	19.7	69.0	45.5	30.0	43.6	160.0	51	89.0	1157.0	85	5.1	67	216	1203.49370783262	38.712370217808385	34.16946186191627	134.2585296233565
306	PagBBJB	1	50.0	intervention	9493.0	4.1	66.8	16.8	0.0	0.0	143.8	259.4	66.8	0	151.8	51.0	22.1	79.8	42.25	29.0	27.8	180.0	64	87.5	1117.5	81	5.5	67	207	1511.0419350552402	34.128294948835986	22.159559657592435	141.50841643893958
307	u8AR2FG	1	50.0	intervention	7834.0	3.4	56.1	12.3	1.6	0.4	238.40000000000003	229.1	55.7	0	151.1	40.2	17.6	73.1	42.25	34.0	30.3	177.0	49	85.5	1215.5	82	4.7	86	187	1366.4495375794802	35.20648128467985	29.471338873301214	140.0726857598487
308	ig6WiLW	1	50.0	active	11338.0	3.3	57.8	5.5	0.2	0.1	208.79999999999995	381.8	57.7	0	160.1	54.3	21.1	85.2	42.5	20.0	28.5	157.0	60	79.5	1177.0	73	5.4	70	210	1710.7568841778698	41.71456812802258	26.095171007075287	136.78153794581178
309	oO7cwmU	0	40.0	control	7139.0	3.0	46.9	17.1	2.6	0.2	278.2	252.3	46.7	0	174.2	72.0	23.7	83.3	42.5	39.0	30.9	195.0	57	103.5	1166.0	81	5.2	159	232	2196.60953469577	32.55713088492655	30.24048896195712	138.12948654022307
310	ppq0MfU	0	60.0	control	10135.0	2.5	44.8	4.4	1.1	0.1	292.99999999999994	408.0	44.7	0	163.0	64.2	24.1	94.0	20.75	40.0	27.5	167.0	72	102.0	1538.0	88	5.7	216	244	1630.2849669670402	27.523301351973377	23.953329583020807	117.89095371960863
311	DyaYqDo	1	60.0	intervention	7637.0	2.8	46.4	11.8	1.4	0.3	252.20000000000005	273.0	46.1	0	152.2	61.9	26.7	91.4	38.0	34.0	27.3	176.0	59	89.5	1218.5	105	5.8	85	253	1950.59458568435	44.794690305717204	31.088214387151798	116.68608814949974
312	kODIQM6	1	50.0	active	17619.0	11.1	153.5	82.8	43.1	12.0	129.7	273.2	141.5	0	163.3	60.6	22.7	90.8	38.0	31.0	27.5	167.0	68	102.5	1128.0	92	5.5	47	210	2075.46794675465	39.37391170083972	34.317011387457036	118.939344208327
313	MpPZv1v	1	50.0	control	6894.0	2.5	40.7	9.7	1.4	0.2	196.1	392.3	40.5	0	159.0	48.7	19.2	71.2	45.75	33.0	25.6	175.0	61	94.0	1354.0	82	5.4	45	185	1537.35395106452	36.978696109157454	29.325334138828786	142.8154357985356
314	P15ALdl	1	60.0	intervention	8186.0	3.0	51.4	9.4	1.0	0.2	232.1	522.6	51.2	0	156.6	55.6	22.6	85.9	43.0	25.0	18.5	175.0	74	119.0	1168.0	97	5.8	85	205	2173.74463837642	41.7219136808379	28.783722797724568	140.79197260070947
315	VSfWuuh	1	40.0	control	6918.0	3.0	49.3	14.6	1.0	0.1	196.70000000000005	381.1	49.2	0	152.5	44.7	19.2	73.7	41.25	30.0			59	80.5	1074.0	86	5.9	62	226	1977.4685941747302	44.411902176603576	29.653197673380593	137.13085684678697
316	z35dedd	1	40.0	active	14264.0	6.8	102.6	44.7	8.1	0.9	262.7	446.6	101.7	0	159.6	48.21	18.9	71.4	41.5	33.0	30.9	174.0	62	78.0	1087.5	81	5.1	39	194	2762.7422900780393	41.57150832267123	25.8539000051861	144.38814239559926
317	08i5U2y	1	50.0	active	12917.0	6.3	97.9	36.4	9.2	1.0	208.79999999999995	300.2000000000001	96.9	0	161.4	56.6	21.7	83.2	47.5	41.0	28.0	167.0	62	95.0	1360.0	79	4.7	53	238	1546.87145393699	46.03402627264392	34.014540929499795	124.6960361937037
318	AU4usps	1	30.0	control	8300.0	3.9	60.6	20.4	5.9	2.0	196.69999999999996	448.0	58.6	0	159.3	55.8	21.9	76.6	47.5	39.0	29.9	170.0	64	73.5	1003.0	76	4.9	43	212	1457.4073163054502	37.95005418525487	25.067703402604767	154.03828554354945
319	2KTyPv7	1	60.0	active	10880.0	5.2	83.8	27.9	2.0	0.4	210.8	408.0	83.39999999999998	0	154.5	53.2	22.2	78.4	38.5	26.0			66	86.0	1217.5	85	5.4	59	235	1771.93524804656	41.51528313707242	35.14853248471469	121.3733619510073
320	rmH2EBP	1	40.0	active	13500.0	7.2	96.6	48.9	30.1	14.1	216.49999999999997	385.7000000000001	82.5	0	162.4	57.0	21.6	81.6	48.5	40.0	31.0	187.0	58	76.5	1085.5	74	5.1	28	135	1339.60916197456	29.90633444816938	28.25172052573019	152.2349737316434
321	QVZq0d8	1	60.0	control	8259.0	3.5	58.3	13.7	0.3	0.0	248.7	393.5	58.3	0	154.8	61.5	25.6	96.7	35.75	31.0	24.2	178.0	79	111.0	1345.0	98	6.2	54	207	1416.4661894042301	33.823462211188264	26.937230378863397	152.1743135786848
322	saJtJOT	1	30.0	intervention	6575.0	3.9	65.0	14.3	1.8	0.0	205.9	432.5	65.0	0	156.7	47.7	19.4	73.8	46.25	37.0	30.8	187.0	54	75.0	1157.5	75	5.2	117	162	1228.23157674286	37.15587623838323	31.545365056309148	126.55859699541521
323	EqvP80m	1	50.0	intervention	8351.0	3.7	66.9	2.2	0.1	0.0	234.4	451.2000000000001	66.9	0	158.2	57.7	23.0	82.5	27.5	29.0	24.4	165.0	57	68.0	1124.0	68	5.5	115	275	1404.7753068232098	39.90844838108485	31.855499060140748	137.66955818709488
324	3rslB4G	1	50.0	control	8281.0	3.9	66.2	8.8	0.9	0.2	293.19999999999993	470.00000000000006	66.0	0	161.8	48.4	18.4	75.4	48.25	36.0	39.8	175.0	56	102.5	1287.0	99	5.9	32	235	1947.4467005276397	40.28838326122976	34.90389142844819	115.64296680917336
325	0lCMz5S	1	40.0	intervention	7707.0	4.3	69.4	17.1	3.8	0.9	235.29999999999995	430.1	68.5	0	168.6	53.5	18.8	73.7	47.55	45.0	34.9	167.0	53	91.5	1328.0	83	5.7	92	263	1653.6914859581302	32.44200527238207	28.07922528866728	153.03186077989912
326	4TQJ2gW	1	60.0	control	7892.0	3.5	53.9	19.6	2.0	1.6	183.99999999999997	344.4000000000001	52.3	0	148.5	51.0	23.1	75.6	24.5	31.0	31.3	164.0	51	83.0	1077.5	74	5.6	42	200	1738.72887783698	40.597146756245024	29.079801267643404	134.02652004161172
327	LIOsSmr	1	60.0	active	10738.0	4.2	71.5	8.2	1.1	0.1	231.50000000000009	294.2	71.4	0	157.7	55.2	22.1	86.0	37.25	23.0	24.9	174.0	71	114.5	1607.5	98	5.2	75	202	2052.16871915939	46.08969439724608	33.505661392432735	125.56451064752794
328	qKi3NBy	1	30.0	intervention	8192.0	4.1	63.4	22.1	7.8	2.5	260.6	339.4000000000001	60.9	0	169.9	63.5	21.9	80.5	39.25	45.0	30.3	183.0	79	89.5	1081.5	80	5.1	43	161	1523.68956565944	32.74823992715209	30.026331822402444	145.82657096941142
329	52j1vIL	1	60.0	active	11989.0	4.6	78.6	12.6	1.2	0.1	213.70000000000005	485.3	78.5	0	156.4	43.7	17.8	68.5	31.25	27.0	25.1	160.0	50	81.5	1399.5	81	5.8	66	278	1441.45048433327	28.187698730672174	26.303288329013252	155.44435860487113
330	r1j6emz	1	30.0	control	5346.0	2.4	36.6	16.0	2.0	0.5	177.3	178.20000000000005	36.1	0	163.9	56.2	20.9	75.6	28.0	44.0	30.6	182.0	65	80.0	1048.0	80	4.9	59	146	1697.1801931513198	43.950572707287655	28.9013285663776	136.712359097915
331	hJ7KH6U	1	50.0	intervention	5104.0	2.2	38.8	3.8	0.7	0.1	289.7999999999999	412.7	38.7	0	154.9	51.4	21.4	76.9	44.25	27.0	36.5	179.0	63	74.5	1165.5	87	5.3	64	196	1637.7685773481	43.896637978533704	31.737264106674672	125.98277666465715
332	iiNRzrC	1	50.0	intervention	8757.0	2.5	43.7	3.7	0.0	0.0	224.50000000000009	345.0	43.7	0	157.8	48.9	19.6	78.9	33.75	30.0	31.2	172.0	62	104.5	1329.5	92	5.3	223	228	1436.06654675004	34.48598620397027	30.401471462971173	128.1094355498459
333	DLbfVS1	1	60.0	control	7160.0	2.4	39.8	5.9	0.6	0.1	263.29999999999995	273.2	39.7	0	157.5	53.7	21.6	81.9	33.75	28.0	25.5	167.0	53	74.0	1148.5	84	5.5	87	196	1445.70594509639	51.591980892354606	40.197606260568534	107.18970023146716
334	MWEEaZp	1	60.0	control	5815.0	1.8	33.0	2.8	0.1	0.0	202.30000000000007	346.9	33.0	0	167.0	57.2	20.5	85.3	33.25	24.0	23.7	162.0	58	79.0	1223.5	87	5.5	55	243	2157.88208051097	45.97970751276101	37.761534793806064	118.7567274153029
335	lBT5s1C	0	50.0	intervention	10824.2	3.06	50.2666666666667	10.6666666666667	1.06666666666667	0.33333333333333304	226.20000000000005	235.06666666666626	49.933333333333366	0	176.3	75.7	24.3	90.5	40.0	53.0	34.3	176.0	71	86.5	1200.5	102	5.1	147	196	2365.0411378216395	33.56640470906249	25.448402347610397	120.56719550696221
336	9DuWd9i	0	30.0	control	8369.92857142857	2.32	38.9285714285714	7.28571428571429	0.7857142857142858	0.14285714285714302	198.214285714286	267.8571428571426	38.785714285714256	0	175.3	64.1	20.8	84.0	28.0	49.0	32.6	144.0	72	99.5	1429.0	97	5.2	145	160	1838.33663502837	41.063846638557145	27.881617882700084	145.03540815072114
337	121VRkm	0	30.0	active	15388.315789473701	4.25	66.7894736842105	21.315789473684198	5.315789473684211	1.5263157894736799	176.78947368421	286.1578947368425	65.26315789473682	0	173.7	66.4	22.0	74.7	45.0	49.0	52.7	180.0	44	92.0	1288.5	81	4.8	61	204	1842.9423241752	36.90304065201651	21.696287853180646	153.02236101868343
338	SSpAtUq	1	40.0	control	6955.071428571429	3.08	51.428571428571395	11.285714285714299	1.0	0.0	221.428571428572	385.21428571428567	51.428571428571395	0	165.3	54.3	19.8	66.9	48.0	43.0	33.1	180.0	82	88.5	1217.5	98	5.0	40	167	2377.88549782434	41.38340393986305	29.92940377486532	131.33532600589223
339	Eoc6oD5	1	30.0	intervention	8967.42857142857	1.51	25.785714285714302	4.21428571428571	1.0	0.0714285714285714	237.285714285714	406.92857142857173	25.714285714285733	0	151.4	71.8	31.3	85.5	37.0	33.0	26.4	171.0	67	91.5	1074.5	91	4.9	113	212	1978.5756099529199	32.32296832341826	28.303018639724414	148.32354763342258
340	v8HbaiH	1	30.0	active	12507.0	5.57	80.3125	31.0	16.375	8.5	139.0	490.4375	71.8125	0	161.4	51.6	19.8	71.5	39.0	33.0	40.3	169.0	74	83.5	1085.5	81	5.2	29	140	1860.4206933182998	34.22919977775664	23.652253126983517	148.1752747190298
341	ff3T8u0	1	30.0	intervention	8225.357142857141	1.84	30.714285714285698	7.142857142857139	0.5	0.0714285714285714	200.21428571428498	417.0000000000003	30.642857142857128	0	163.2	35.3	13.2	61.5	61.0	37.0	33.9	147.0	58	69.5	981.5	82	5.1	35	134	1436.4210069607097	30.53896392461077	19.86170710626969	173.7374994561662
342	yIpkkCX	1	30.0	control	6685.571428571429	2.21	36.9523809523809	6.38095238095238	0.523809523809524	0.0	239.85714285714297	235.4761904761901	36.9523809523809	0	155.1	54.6	22.6	83.7	49.0	35.0	32.8	196.0	84	79.0	1245.0	79	4.9	53	206	1379.18413966072	49.0775785710155	38.37000990607924	109.18055101758767
343	lStwYnX	1	40.0	active	19288.7142857143	9.48	132.571428571429	49.19047619047621	29.619047619047603	19.619047619047603	183.428571428572	446.619047619047	112.95238095238142	0	158.9	51.2	20.2	71.2	45.8	43.0	44.6	167.0	59	75.5	1100.5	82	4.9	44	162	3215.6791474025	28.01207624246044	18.214391605095145	160.55454227308354
344	Ut6BPdr	0	30.0	intervention	6575.0	1.74	29.0	8.0	0.5	0.0	166.0	208.0	29.0	0	173.3	67.9	22.6	84.6	32.0	51.0	26.5	178.0	61	82.0	1076.5	102	4.9	49	158	1169.4813409115	36.70318081016115	27.77951877811601	142.41195073122887
345	G5ewAfV	0	30.0	active	12818.115384615401	3.36	58.0	7.46153846153846	0.7692307692307689	0.0769230769230769	236.11538461538498	460.423076923077	57.92307692307693	0	178.2	60.8	19.1	70.4	55.75	54.0	36.6	199.0	63	76.5	1137.5	86	5.0	54	182	1575.94070303621	38.04374513604332	23.442277407585912	150.37638568555198
346	kdHsr1y	0	30.0	active	12874.166666666699	4.73	65.75	19.6666666666667	12.541666666666698	11.458333333333302	167.20833333333297	389.791666666667	54.2916666666667	0	162.3	66.5	25.2	77.8	32.3	48.0	50.2	194.0	63	92.5	1308.5	85	4.8	57	200	2096.67893807165	31.98191673543324	23.60904134332932	156.73522791801753
347	sFbpJER	0	30.0	active	10837.7	4.22	71.25	8.7	2.3	1.6	270.05	428.7	69.65	0	173.5	71.4	23.7	79.3	49.0	47.0	44.5	180.0	66	102.5	1312.0	94	5.0	241	196	1640.72596962256	28.371960298855768	20.32788570906265	112.502982112837
348	EfJ3LMh	0	30.0	active	22371.8636363636	10.58	125.227272727273	61.045454545454504	28.9545454545455	25.1363636363636	191.22727272727298	303.54545454545405	100.0909090909094	0	176.3	70.5	22.6	82.8	54.0	52.0	40.2	171.0	61	97.5	1411.5	85	4.9	97	235	2231.99695943215	38.31120664459096	35.426329919170875	129.85244078547657
349	ttc3Ig9	0	40.0	intervention	9205.0	1.63	29.1363636363636	1.6818181818181799	0.31818181818181795	0.0909090909090909	281.86363636363603	356.59090909090935	29.04545454545451	0	181.0	66.5	20.2	80.8	40.8	41.0	34.9	184.0	69	82.5	1266.5	91	5.6	137	175	2209.0533359708897	37.46830928108447	27.87795121186794	150.07992302763068
350	Aqc8QMO	1	40.0	intervention	8208.92307692308	2.82	48.6153846153846	5.846153846153849	1.0	0.23076923076923103	270.8461538461539	466.69230769230745	48.384615384615365	0	155.3	56.5	23.4	84.3	47.8	29.0	27.0	176.0	59	73.0	923.0	97	5.0	128	177	1696.3527885317098	43.54606543991728	36.81448784172262	108.8408884525276
351	8bK1RIj	1	50.0	active	19716.7857142857	5.09	67.9285714285714	30.071428571428598	20.8571428571429	13.357142857142902	208.071428571428	469.4285714285716	54.5714285714285	0	172.4	59.2	19.9	63.3	50.3	33.0	39.5	179.0	55	87.5	1218.0	84	5.1	45	170	1948.6498288202301	40.250469496103406	25.80662335708555	151.08645876181473
352	fWeKXB2	1	30.0	intervention	6160.26086956522	1.16	20.347826086956502	2.0	0.0434782608695652	0.0	205.13043478260897	353.5652173913045	20.347826086956502	0	161.6	51.6	19.7	71.1	48.8	37.0	25.9	173.0	92	67.5	858.0	87	5.2	37	193	2476.40165739727	42.78065001598347	36.98515009645134	125.8366453256528
353	L44JiFb	0	50.0	active	17477.1153846154	7.21	105.269230769231	46.269230769230795	16.0	2.92307692307692	243.07692307692295	310.61538461538396	102.34615384615408	0	174.2	63.5	20.9	75.1	43.0	51.0	39.7	170.0	44	93.0	1186.5	91	5.2	54	211	2138.4258814781897	35.3469396284206	26.179019991887035	144.3590588053807
354	ugjf19v	0	30.0	active	22521.0	5.43								0	176.6	72.7	23.3	75.6	39.8	50.0	49.9	176.0	50	108.0	1250.5	91	5.0	67	219	3091.23398437404	29.522601005980782	25.63600082921863	150.8556739061293
355	0Ak8Qs8	0	30.0	control	9112.8125	1.36	23.4375	3.0	0.75	0.3125	277.0	454.0	23.125	0	176.5	62.0	19.9	71.1	16.3	39.0	50.6	181.0	61	84.0	1144.0	89	4.9	88	211	2963.9027509774296	24.609412637691136	19.04272250789	173.94049686815376
356	GVz6Wza	0	30.0	control	4395.78947368421	1.54	23.842105263157897	9.631578947368421	1.8421052631578898	0.0526315789473684	233.78947368421	179.4210526315791	23.78947368421053	0	172.7	78.2	26.2	85.8	40.5	43.0	26.2	161.0	73	76.5	1064.0	84	5.0	65	165	885.953880979677	35.12733823242701	31.926295227068977	136.47151533865733
357	L3QKWIo	0	30.0	control	7064.0	2.33	38.4375	8.25	1.125	0.5625	329.375	254.5	37.875	0	170.7	60.4	20.7	76.2	25.0	54.0	33.8	181.0	66	99.5	1467.0	93	5.0	142	168	1679.4140076376002	36.83948672067461	23.922099932859002	119.72296929864756
358	D74OQWM	0	40.0	intervention	5818.31578947368	2.52	35.9473684210526	13.2631578947368	7.36842105263158	4.47368421052632	222.73684210526298	245.42105263157939	31.47368421052628	0	170.0	66.6	23.0	87.2	23.8	56.0	29.9	178.0	65	95.0	1459.0	93	5.1	276	175	1500.28156827339	29.368984998102913	37.566026595561716	113.29058628563548
359	xfGrryZ	0	30.0	control	6811.6	0.67	11.6	1.13333333333333	0.133333333333333	0.0666666666666667	200.06666666666698	189.333333333333	11.533333333333333	0	163.5	68.5	25.6	82.8	18.0	42.0	33.6	180.0	63	88.5	1335.5	92	5.1	143	198	2294.15890160492	29.327904312022664	29.68042274832907	146.03257449501308
360	nqh5JjM	0	30.0	intervention	11274.9523809524	2.78	46.238095238095205	8.76190476190476	1.7142857142857097	0.33333333333333304	214.95238095238102	380.99999999999983	45.904761904761855	0	171.3	67.9	23.1	83.7	45.8	52.0	46.0	200.0	62	96.0	1134.0	89	5.4	97	197	2138.82270690285	30.307153239166563	27.670351195321953	150.19481830907708
361	3ykTXd9	0	30.0	intervention	4181.0	1.36								0	167.9	72.6	25.7	89.5	34.0	48.0	29.4	184.0	86	100.5	1430.0	90	5.4	145	201	2128.49857830185	32.72076964849892	33.00599018860313	137.8899977150254
362	GcHLQ5c	1	30.0	control	6531.08695652174	3.14	52.2173913043478	10.434782608695699	1.52173913043478	0.0434782608695652	232.0869565217389	395.2173913043482	52.173913043478244	0	158.2	51.8	20.6	73.2	40.5	27.0	32.4	191.0	96	89.0	1168.5	87	4.9	85	198	1308.33600344306	38.97941060822369	33.1361606879317	129.78154800930292
363	d6Z5moR	1	40.0	intervention	8043.33333333333	4.5	71.1666666666667	19.0	7.08333333333333	2.8333333333333304	162.66666666666697	363.08333333333326	68.33333333333337	0	158.0	51.8	20.7	72.9	56.0	32.0	30.8	170.0	50	88.5	1125.5	88	5.5	111	202	1440.10190700453	42.68465988582872	34.81933154760705	125.88725486946305
364	woTl7N7	1	50.0	intervention	8031.07407407407	3.61	62.851851851851904	6.481481481481481	1.2962962962963	0.444444444444444	178.51851851851802	519.7777777777782	62.40740740740746	0	156.5	43.8	17.8	73.3	40.3	35.0	31.8	159.0	56	79.0	1355.5	87	5.0	79	262	1765.3621699454998	41.87223807477813	32.447408655122125	132.70070171829627
365	L7Xjjqg	0	30.0	control	12709.0	2.9	47.9230769230769	9.92307692307692	2.3076923076923097	0.307692307692308	203.30769230769204	340.61538461538515	47.6153846153846	0	171.6	58.8	19.9	73.8	28.5	42.0	44.5	184.0	57	87.0	1096.5	89	5.2	36	139	2442.13467675025	43.01292723844546	27.710755897522745	139.13408780236068
366	OGN3IlI	1	40.0	active	14211.0909090909	3.53	46.1818181818182	17.272727272727302	11.090909090909099	7.09090909090909	91.181818181818	194.63636363636382	39.09090909090911	0	163.3	52.4	19.6	68.5	49.0	32.0	33.8	164.0	64	80.5	1124.0	88	5.0	43	179	1625.7719833782198	40.45214248951379	28.19839543824541	145.75424100486842
367	BzzIt27	0	40.0	intervention	8109.75	0.31	5.54166666666667	0.208333333333333	0.0	0.0	264.25	211.08333333333331	5.54166666666667	0	165.4	74.9	27.3	102.9	14.4	35.0	23.6	171.0	97	89.0	1441.5	108	6.1	281	196	1602.1041076895801	30.45785597624155	16.295270969840484	177.10098758166077
368	azyK2Cj	1	50.0	intervention	5897.4375	0.91	16.125	1.3125	0.125	0.125	198.4375	300.375	16.0	0	150.7	43.8	19.2	69.25	43.75	29.0	31.8	158.0	53	90.5	1311.5	85	4.7	73	200	1106.15323781659	36.37406982029073	25.85419397336124	155.2342031542329
369	KixCTFl	1	50.0	intervention	8283.875	2.65	47.25	3.25	0.0	0.0	176.6875	413.5625	47.25	0	156.4	56.2	22.9	91.4	45.5	21.0	24.0	182.0	96	93.0	1242.0	98	5.1	123	213	993.4940741955279	35.04693953949467	26.722816336953553	151.04826798110403
370	FWdOTRH	1	50.0	active	11261.882352941202	4.79	86.7058823529412	3.3529411764705896	0.0	0.0	185.17647058823502	557.1176470588238	86.7058823529412	0	148.5	43.1	19.5	68.1	48.25	25.0	29.0	168.0	55	82.5	1212.0	81	5.1	55	258	2097.73920009236	31.338577013022718	34.0964502533002	140.07843548032582
371	2EFmAU8	0	40.0	active	18093.25	4.85	74.8333333333333	26.4166666666667	7.75	1.8333333333333302	111.91666666666704	233.4999999999997	72.99999999999997	0	168.3	60.6	21.3	74.7	34.5	40.0	53.7	203.0	61	99.5	1262.5	96	5.0	109	196	1786.1618745711498	29.943110685457498	24.10642694336997	146.29322444524513
372	e6CUKcP	0	50.0	control	7982.25	1.94	30.75	8.16666666666667	2.0833333333333304	0.833333333333333	250.916666666667	310.75	29.91666666666667	0	166.5	71.9	25.9	91.3	30.5	49.0	28.9	184.0	66	84.5	1249.0	80	5.4	183	162	2051.35600987343	30.094372918381747	21.580214701087602	167.28837039448
373	U8NsuTp	1	50.0	control	5157.75	1.37	24.8125	1.4375	0.125	0.0	201.1875	410.75	24.8125	0	162.5	52.9	20.0	80.25	47.3	27.0	36.7	181.0	56	97.5	1280.5	81	5.5	44	208	1793.27719027072	37.72277718868352	37.58990391706168	124.38499287346173
374	lg3SVdd	1	40.0	active	14065.428571428602	7.32	81.5	47.428571428571395	33.9285714285714	25.642857142857103	332.357142857143	223.285714285714	55.8571428571429	0	163.9	53.5	19.9	65.75	52.0	34.0	45.1	188.0	88	99.5	1415.5	59	5.1	48	200	1323.06430750031	38.644485510020104	25.38512903021369	154.11745407937266
375	znH18zp	0	50.0	intervention	8728.0	1.0								0	160.3	62.6	24.3	79.8	50.3	34.0	33.4	184.0	70	97.5	1303.0	92	5.4	87	163	2305.44314549345	26.76664568131802	15.502865440304062	117.98454477628964
376	l4itrCK	1	40.0	intervention	8915.142857142859	1.27	23.214285714285698	1.0	0.3571428571428571	0.14285714285714302	185.92857142857102	493.35714285714334	23.071428571428555	0	165.7	54.8	19.9	78.0	29.0	28.0	24.1	163.0	72	103.5	1785.0	87	5.4	66	226	1791.7049439981602	37.45862272006185	32.96662326299639	138.49904818240807
377	Ukx3DRN	0	30.0	control	6050.1111111111095	6.96	82.55555555555559	52.5	31.388888888888896	20.5555555555556	152.388888888889	156.0555555555554	62.0	0	171.3	67.1	22.8	78.3	57.8	44.0	34.6	200.0	74	88.5	1419.0	73	5.1	190	257	2748.08455061732	36.5238693674327	23.830544939241122	155.5432836114449
378	kWCFYdQ	0	30.0	control	9179.8	3.56	52.6666666666667	22.9333333333333	5.66666666666667	3.6	161.866666666666	157.40000000000032	49.0666666666667	0	168.5	67.5	23.7	85.5	55.3	46.0	42.2	176.0	89	99.5	1240.5	92	5.2	119	171	2087.2431960979998	31.336798340121106	29.13513033492795	141.6923460048362
379	XTYfbnU	0	40.0	intervention	7559.8	0.6	10.8	0.4	0.0666666666666667	0.0	199.733333333333	253.4	10.8	0	180.9	59.8	18.2	75.0	40.5	43.0	27.0	179.0	93	85.0	1266.5	97	5.2	85	206	2020.2749237123398	33.39953239053038	23.136771990040067	160.5519001617546
380	4vYtuwB	1	40.0	active	25645.5	8.38	89.94444444444441	50.4444444444444	40.22222222222221	36.0555555555556	304.555555555556	348.4999999999996	53.8888888888888	0	160.3	47.9	18.6	67.6	56.0	35.0	39.2	168.0	70	81.5	1136.5	85	5.5	54	184	1682.7221573217	31.983933265534496	28.179584140089105	154.67207985500067
381	FKCgIfA	0	30.0	intervention	4236.833333333329	1.08	18.9166666666667	1.16666666666667	0.25	0.0	290.66666666666697	192.9166666666663	18.9166666666667	0	175.1	105.3	34.3	110.75	34.0	32.0	24.7	197.0	102	102.5	1073.5	104	5.2	88	187	1938.02569225875	32.20527959219044	26.789003619356947	148.6186536216729
382	K2Kq2Vr	0	50.0	intervention	9326.06666666667	1.83	32.7333333333333	2.4	0.133333333333333	0.0666666666666667	175.733333333333	327.86666666666673	32.66666666666663	0	171.8	67.4	22.8	86.7	21.5	26.0	26.0	166.0	85	106.5	1645.5	88	5.0	116	195	2250.19541702865	38.758733712179044	27.709706806943522	125.03885695457564
383	v9S1xjQ	0	40.0	active	19893.9545454545	7.83	107.863636363636	44.954545454545496	22.1363636363636	17.0	177.31818181818196	439.272727272728	90.863636363636	0	158.1	58.0	23.2	77.5	38.0	33.0	39.4	162.0	62	84.0	1320.5	90	5.1	69	182	1079.0722424636901	41.71283987298885	35.61144494546142	126.14051591526615
384	aNjVVNS	0	40.0	control	4288.30434782609	0.99	17.521739130434803	1.2173913043478302	0.0434782608695652	0.0	188.17391304347802	211.56521739130417	17.521739130434803	0	178.0	71.2	22.4	77.6	52.3	57.0	46.6	160.0	47	87.0	1200.0	92	5.4	77	191	2730.88204279698	23.576896949569672	15.980533145425856	141.1603328194796
385	X8g4cSf	1	30.0	control	7719.57692307692	3.23	41.3461538461538	12.923076923076902	7.846153846153849	6.8846153846153895	209.5	286.5384615384612	34.46153846153841	0	152.0	46.7	20.2	71.6	48.0	37.0	38.4	187.0	62	96.0	1273.0	93	4.4	44	187	2033.7514940092	27.437015637040552	17.793693496654367	120.30022809043858
386	764VdwH	0	30.0	active	13047.411764705901	9.33	114.17647058823499	59.70588235294121	36.4117647058824	24.529411764705895	180.05882352941194	285.117647058824	89.64705882352911	0	178.0	87.0	27.4	89.3	36.0	47.0	39.5	182.0	44	90.5	1127.5	89	5.0	52	185	3535.9748590717	31.586735132034555	17.934040156318638	139.41218708461244
387	UFN7Mom	0	40.0	control	10845.9166666667	1.7	29.5	4.79166666666667	0.208333333333333	0.0	195.41666666666703	405.958333333333	29.5	0	168.6	69.5	24.4	83.8	46.3	52.0	38.1	181.0	59	96.0	1308.0	98	5.6	122	222	2196.84578131009	36.74894795305589	31.06139585675585	133.45717367075812
388	SCkxTFM	0	40.0	active	12199.928571428602	4.38	65.78571428571429	24.071428571428598	8.71428571428571	3.85714285714286	280.285714285714	286.7142857142857	61.92857142857145	0	170.8	61.3	21.0	73.5	46.8	63.0	38.5	179.0	59	80.5	1160.0	90	5.5	63	186	2144.28517650499	41.68672421981992	38.58448810389071	118.6646208830138
389	JmogZgJ	1	50.0	active	22105.529411764703	7.56	122.235294117647	31.7058823529412	12.411764705882401	0.0588235294117647	151.76470588235304	432.764705882353	122.17647058823522	0	155.9	47.0	19.3	71.25	42.0	26.0	24.2	167.0	73	104.5	1452.0	90	5.4	69	190	1045.0933832228698	38.03518257570596	32.68112491345873	121.79851996157817
390	B2jZIOS	0	50.0	control	8035.761904761899	1.55	27.3333333333333	2.19047619047619	0.14285714285714302	0.0476190476190476	243.76190476190501	304.9523809523807	27.28571428571425	0	173.6	64.9	21.5	78.3	43.3	43.0	32.0	153.0	54	100.0	1343.0	86	5.4	57	240	1380.35447312292	33.24825805142092	25.785918539643408	151.97547171620982
391	WgqI3YQ	0	50.0	active	25437.5	9.93	139.722222222222	57.4444444444444	18.4444444444444	11.444444444444402	210.333333333334	250.0	128.2777777777776	0	159.6	65.2	25.5	83.5	27.8	39.0	38.9	177.0	80	101.5	1118.0	94	4.9	56	148	1866.97217993832	38.04005836041596	30.929676859020862	107.44455951728813
392	W1qoiFd	0	50.0	active	15923.7647058824	3.42	61.70588235294121	2.35294117647059	1.0	0.3529411764705879	229.2352941176471	510.8235294117648	61.352941176470615	0	162.8	74.5	28.1	89.8	39.0	34.0	29.2	169.0	92	97.5	1079.5	98	4.8	224	202	2130.96938047273	33.424395731422614	24.41490643637945	152.37455091828537
393	7Evq4dC	0	40.0	intervention	5862.3125	2.19	38.125	4.75	0.0625	0.0	160.875	348.0625	38.125	0	167.4	72.1	25.7	85.5	35.0	49.0	30.3	174.0	57	104.0	1403.0	96	5.0	79	171	2244.35302317844	44.87977986104715	34.01385794587542	109.55867160511468
394	tyArXDR	0	40.0	active	11021.0	3.39								0	174.6	85.6	28.0	99.4	31.75	48.0	27.8	180.0	88	99.0	1299.0	98	5.0	128	192	2072.25106546006	39.48137723777022	27.569652455877204	142.3718415875334
395	D1smOql	0	30.0	control	9930.444444444449	1.01	17.7222222222222	1.94444444444444	0.222222222222222	0.0	222.055555555555	224.1666666666668	17.7222222222222	0	179.6	82.4	25.5	91.4	48.8	44.0	30.9	196.0	52	90.5	1268.0	85	5.1	118	211	2687.85027843551	33.16200701732391	28.800883032615303	144.76801487519094
396	aY1xr4n	0	50.0	active	12532.5	3.89	63.8333333333333	8.38888888888889	2.88888888888889	2.1111111111111103	173.166666666667	345.5555555555557	61.722222222222186	0	169.3	63.3	22.0	75.75	46.5	39.0	42.5	166.0	50	101.5	1134.5	89	4.9	77	185	2480.21984851585	29.78563426253123	19.00441584719213	166.17672374642882
397	BDX562F	1	50.0	active	16786.75	3.92	65.625	12.8125	3.375	1.0625	204.25	496.8125	64.5625	0	151.5	51.3	22.3	85.3	42.3	18.0	24.0	169.0	74	118.0	1501.0	103	5.2	62	227	1714.8692189985998	47.428574284041254	32.25151484871947	131.2367807650157
398	q8CePbK	1	50.0	control	9460.8	3.1	53.9333333333333	5.86666666666667	0.2	0.0	249.46666666666698	430.5999999999997	53.9333333333333	0	161.7	59.2	22.6	89.9	43.3	29.0	24.2	196.0	93	88.0	1414.5	101	5.5	66	226	1446.1241960712	34.38226495102802	31.960131172443113	144.101472532846
399	pi5Mfei	1	50.0	active	12298.125	5.17	90.0625	9.875	0.4375	0.0625	160.625	474.0625	90.0	0	148.5	43.6	19.7	72.5	35.25	20.0	24.7	157.0	61	89.5	1108.5	89	5.2	61	222	1441.4726041436	47.231796557044106	31.998098898839057	128.2148449931868
400	feJlksz	0	40.0	intervention	6064.16666666667	1.02	17.2777777777778	2.72222222222222	0.6111111111111109	0.166666666666667	280.388888888888	254.2777777777782	17.111111111111132	0	165.4	52.1	19.0	72.1	31.25	32.0	33.5	200.0	80	90.0	1199.0	83	4.7	49	197	1692.8036203560998	27.307099517913326	18.29154453049816	173.47317060754466
401	l1iWBR1	1	30.0	control	13553.0	2.48								0	157.7	48.8	19.6	65.7	46.0	41.0	32.7	181.0	53	72.5	950.0	82	5.1	42	164	1676.4008998266	42.32554639057607	36.892458787174505	123.16040406634241
402	ea394UF	0	40.0	active	11530.4666666667	4.54	63.0666666666667	27.2	7.2	6.93333333333333	162.66666666666697	345.33333333333326	56.13333333333337	0	166.8	57.8	20.7	72.25	44.0	28.0	44.6	164.0	64	73.5	1138.0	85	5.1	63	217	2812.1752383270195	34.72565746755417	29.098787813160104	147.73415986436262
403	b6teiE1	1	30.0	control	8599.23529411765	3.91	64.0	19.3529411764706	0.47058823529411803	0.11764705882352902	266.705882352941	476.823529411765	63.88235294117647	0	161.5	46.9	17.9	72.5	53.5	22.0	31.6	181.0	60	78.5	1198.5	82	4.9	48	164	1656.3335468652201	39.24561079182775	35.945663467510904	130.93616870269645
404	RLffRCF	0	40.0	intervention	9159.625	1.96	34.4375	2.75	0.25	0.0	273.0	289.0	34.4375	0	161.7	63.9	24.4	85.75	36.0	32.0	36.9	187.0	47	88.5	1156.5	89	5.0	144	185	2466.8445730899302	22.339160512403	20.626185779365272	168.05132607377658
405	cH2GIKK	0	30.0	control	7825.0	3.35	37.5	16.1	12.5	11.8	220.5	229.2	25.7	0	174.9	78.1	25.5	83.7	42.0	49.0	40.9	196.0	86	106.0	1062.0	90	4.9	110	153	2512.20973394088	33.03391814245253	22.52991585170244	147.79607735304302
406	9W63Ssg	0	40.0	active	10780.0769230769	4.15	63.15384615384621	15.307692307692301	7.153846153846151	4.15384615384615	201.538461538462	237.3076923076918	59.000000000000064	0	170.0	59.7	20.6	70.5	46.0	33.0	36.9	200.0	63	109.0	1464.0	94	5.2	66	189	2117.45673256815	31.05097672455292	22.050002936727914	90.94157369143379
407	M4QAPir	0	50.0	active	14024.461538461499	5.9	85.23076923076921	43.538461538461505	16.3846153846154	3.07692307692308	252.615384615384	346.6153846153848	82.15384615384612	0	172.2	61.4	20.7	75.1	43.8	32.0	39.7	203.0	95	85.5	1028.5	100	4.9	63	265	2170.02033472924	31.41671440358889	23.59581890183877	144.8806481713725
408	yaaLGRV	1	40.0	active	10034.277777777801	3.87	59.27777777777779	20.888888888888896	12.166666666666698	0.7222222222222221	214.94444444444397	423.38888888888926	58.555555555555586	0	155.4	41.3	17.1	75.4	38.0	25.0	25.5	171.0	73	97.0	1311.5	89	5.4	103	216	1315.25082003136	42.74890828753674	25.283313670913824	147.0861858964835
409	OWsPlmV	0	30.0	active	10976.0714285714	4.27	63.071428571428605	22.642857142857103	11.0714285714286	4.21428571428571	259.5	408.64285714285734	58.85714285714289	0	171.9	62.1	21.0	76.5	42.25	59.0	48.9	214.0	77	97.0	1275.5	83	5.0	58	210	1998.92129741612	37.25753943706259	28.055178505801116	127.53498371942759
410	KZvQRhA	1	40.0	control	7444.85	1.62	27.0	5.7	0.9	0.2	334.85	433.6	26.8	0	152.4	48.4	20.8	79.75	37.5	31.0	27.2	203.0	64	106.5	1509.0	87	5.2	73	223	2846.4116729961897	52.21014620712803	33.02126037317512	121.03696235696091
411	R2BLlYT	0	30.0	active	13552.2941176471	5.9	85.0588235294118	20.5294117647059	12.764705882352901	11.823529411764698	191.529411764706	474.6470588235292	73.2352941176471	0	171.7	69.1	23.4	73.75	44.75	51.0	51.6	190.0	62	90.5	1204.5	95	5.1	34	194	2162.07058381779	36.559163594091274	27.157863488445958	132.0263681175663
412	QKrorMI	0	30.0	intervention	8601.61538461538	2.7	46.0	7.23076923076923	1.23076923076923	0.153846153846154	253.23076923076906	320.61538461538504	45.846153846153854	0	170.3	59.9	20.6	71.6	53.8	45.0	55.7	200.0	53	89.5	1285.0	84	4.9	38	179	1166.7188210283198	41.45616624189005	23.263581572199453	139.3566425699945
413	yWj5cEf	0	40.0	control	4048.6	1.63	26.68	7.84	0.36	0.04	151.55999999999997	138.4	26.64	0	168.0	68.1	24.1	88.8	27.3	46.0	34.8	200.0	66	89.0	1377.5	91	5.2	106	179	1415.83967923603	33.56203725248645	31.415687256570354	129.2809478770017
414	GwR7x9e	1	30.0	intervention	8772.39130434783	4.21	61.9565217391304	26.5217391304348	7.95652173913043	1.6956521739130401	207.434782608696	382.0434782608696	60.26086956521736	0	159.3	52.7	20.7	70.25	60.0	34.0	33.6	155.0	41	67.5	944.5	72	4.8	62	177	1542.4638259702697	33.84431975446476	25.609902210920037	160.3030824741324
415	qFQd6Al	1	50.0	active	14624.96	6.11	84.92	35.84	21.6	11.8	223.48	425.12	73.12	0	151.2	43.0	18.8	63.25	53.0	26.0	39.6	176.0	49	83.0	1149.5	97	5.2	46	202	2436.9197163307103	39.146138553212225	29.3429295495667	143.3480829516164
416	k4nhDwX	1	50.0	intervention	5531.1111111111095	1.97	35.22222222222221	2.3333333333333304	0.111111111111111	0.0	130.11111111111094	268.4444444444448	35.22222222222221	0	156.9	71.6	29.0	99.3	47.5		19.9	151.0	78	94.5	1263.0	93	5.7	87	264	1433.9982646595902	40.74256692279156	27.27159626091	148.07919423109038
417	jweUTYE	1	40.0	control	7888.090909090909	2.13	37.8181818181818	2.2727272727272703	0.0909090909090909	0.0	216.90909090909102	357.54545454545416	37.8181818181818	0	157.0	52.7	21.3	79.75	48.75	28.0	28.6	173.0	75	87.5	1252.0	81	5.2	163	278	1504.56002033594	29.60656688003851	22.296807751918333	156.99148680779334
418	8ldux2s	1	40.0	active	11388.9	6.89	75.2	47.0	37.0	31.5	124.8	256.3	43.7	0	164.3	57.4	21.2	76.7	55.5	26.0	23.8	171.0	60	70.0	1113.5	92	5.4	47	207	2102.77313257161	39.87321474820022	26.969398871722134	144.60009571247846
419	ur77VJl	0	30.0	intervention	11225.958333333301	3.0	45.6666666666667	17.375	4.875	1.04166666666667	266.91666666666697	325.0833333333333	44.62500000000003	0	163.5	63.1	23.6	83.35	25.25	46.0	45.1	196.0	81	92.5	1134.5	88	5.1	84	199	2370.25327456665	26.657739307025327	18.08551930686836	156.10221666651552
420	JdIam4j	1	30.0	intervention	9360.09090909091	4.96	85.1818181818182	11.8181818181818	1.3636363636363602	0.18181818181818202	240.636363636364	501.7272727272728	85.00000000000001	0	162.5	61.3	23.2	80.5	56.5	43.0	26.2	193.0	89	74.0	1137.5	92	5.2	200	198	1312.6884286493	34.510610610816755	31.02324835422462	143.12851003783027
421	wyJEuEr	1	30.0	active	12013.454545454499	6.18	92.0909090909091	40.545454545454504	13.1818181818182	3.3636363636363598	274.181818181818	402.6363636363639	88.72727272727273	0	161.7	58.6	22.4	73.75	63.5	34.0	36.9	173.0	55	88.5	1263.0	85	5.0	59	192	1232.9963991443599	36.93748017815217	24.311370021676197	155.34021935210376
422	on5J8iX	1	40.0	active	13658.933333333302	6.05	83.4666666666667	34.0	14.8	10.4	215.66666666666703	334.73333333333335	73.06666666666669	0	151.7	58.8	25.5	85.4	52.0	23.0	27.7	176.0	52	87.0	1075.5	84	5.5	49	215	1782.49384546763	32.89321880070085	29.277436991204585	148.3186877650081
423	Azm0OaU	1	40.0	control	7667.0	2.04	35.6666666666667	3.75	0.75	0.0833333333333333	280.00000000000006	372.41666666666634	35.58333333333337	0	156.7	48.4	19.7	71.8	42.5	28.0	28.5	190.0	67	84.5	1488.0	79	5.1	95	210	1603.4096273030402	36.79463309556152	25.024543657525864	155.08592403343212
424	TZZsaBs	0	40.0	control	5898.16666666667	0.76	13.416666666666698	1.33333333333333	0.166666666666667	0.0	286.666666666666	322.5000000000004	13.416666666666698	0	167.7	66.2	23.5	85.1	44.0	50.0	37.4	214.0	73	94.0	1303.5	116	5.7	554	213	2512.37672978817	35.969991717546684	26.628771692201344	140.9290746667396
425	wwqjFN3	0	40.0	active	14949.4666666667	6.77	102.2	53.6666666666667	2.86666666666667	0.8	188.866666666667	209.40000000000003	101.4	0	174.1	66.0	21.7	79.3	39.8	47.0	40.0	181.0	89	101.5	1403.0	97	5.1	55	256	2205.18354848519	38.995857166055735	20.306397116384048	84.07921290702492
426	BuIGHDY	1	50.0	intervention	9021.33333333333	3.2	52.6	13.533333333333301	1.53333333333333	0.0666666666666667	258.33333333333303	421.0	52.53333333333333	0	152.3	51.8	22.3	78.25	37.0	25.0	27.0	164.0	79	103.5	1529.0	99	5.7	76	236	1758.45442725918	36.168991829848316	26.818703983387298	147.24399225616
427	aoCTSh1	1	50.0	active	10259.9375	3.79	61.4375	18.125	2.3125	0.1875	212.0	450.125	61.25	0	149.5	51.9	23.2	77.2	42.0	24.0	28.9	171.0	74	98.5	1518.0	86	5.4	99	261	1390.92864941596	36.451062010294045	26.50928226224305	149.51074108296228
428	YBugVzx	0	40.0	intervention	10497.1304347826	1.68	29.5652173913043	2.5652173913043503	0.608695652173913	0.21739130434782603	182.21739130434705	331.0869565217397	29.34782608695648	0	171.4	84.3	28.6	104.9	34.5	27.0	30.5	187.0	65	88.5	1096.0	96	5.2	68	193	1327.88653935615	24.46984262451535	14.636228135418431	172.6533632863376
429	q0UmB1O	1	30.0	control	9327.0	2.45	41.761904761904795	5.857142857142861	1.04761904761905	0.38095238095238104	246.523809523809	337.76190476190516	41.38095238095242	0	154.2	47.8	20.1	66.2	30.8	29.0	33.3	193.0	67	86.0	1224.0	88	5.1	54	140	1545.1108023349402	41.14148239756748	33.095191830841785	117.77045085425915
430	7OxSTf1	0	50.0	active	12777.5333333333	4.01	66.4	15.333333333333302	0.266666666666667	0.0666666666666667	225.6	331.733333333333	66.33333333333334	0	174.0	64.8	21.4	86.4	41.5	30.0	32.8	162.0	55	108.0	1287.5	95	5.0	130	241	1883.89035920124	33.399167910148925	23.205838443504422	143.49727262590264
431	wp2N7Vz	1	50.0	intervention	9526.91304347826	1.88	31.956521739130398	4.956521739130429	0.956521739130435	0.43478260869565205	277.304347826087	432.5652173913046	31.521739130434753	0	149.9	49.9	22.2	78.75	23.75	14.0	29.9	179.0	85	74.5	1344.0	89	5.2	100	183	1619.2957965371302	42.182001131295706	31.045928390960395	138.5405832664557
432	C2zdScS	1	40.0	control	6198.16666666667	2.44	41.5555555555556	5.27777777777778	0.666666666666667	0.111111111111111	353.111111111111	381.83333333333337	41.44444444444449	0	162.3	60.8	23.0	84.25	56.0	20.0	30.1	184.0	51	72.5	1156.0	133	5.9	33	185	1267.33644145131	30.294289619906213	26.07616988693325	133.067072577395
433	UPxabwm	0	30.0	intervention	8922.0	2.01	33.5	8.125	0.25	0.125	277.875	389.5	33.375	0	159.0	56.1	22.1	77.25	39.25	31.0	44.3	196.0	58	101.0	1176.5	79	5.0	83	220	2632.30130031388	38.95585446194762	33.04826759050703	125.23920463753102
434	nPkulz1	1	30.0	intervention	8646.2	2.63	41.3	16.5	0.9	0.1	244.29999999999995	306.7	41.2	0	160.5	59.5	23.0	78.1	52.75	22.0	24.1	179.0	50	90.0	1065.0	91	5.1	40	214	1149.92465360773	29.28910253728549	26.22987268379445	155.61347778963741
435	vpG8w86	0	30.0	intervention	6781.66666666667	1.44	24.8666666666667	3.3333333333333304	0.2	0.0	267.06666666666604	377.4000000000003	24.8666666666667	0	165.0	67.9	24.9	85.5	37.5	33.0	39.7	200.0	74	97.5	1568.5	102	5.2	44	159	2273.92890595874	35.826681868514406	30.430118229761767	138.6448463873529
436	iB5Fjfn	1	50.0	intervention	6977.5	2.93	48.0	11.0	1.5	0.75	238.5	277.0	47.25	0	156.1	61.9	25.4	80.25	31.5	24.0	29.0	187.0	75	87.5	1040.5	76	4.5	38	173	2107.5374235026197	44.87195070287952	30.72502585168917	134.62121705657592
437	ai9r8xm	0	40.0	control	6013.375	1.9	29.0	9.0625	2.75	1.375	204.5625	233.0625	27.625	0	169.6	61.2	21.2	76.95	30.25	28.0	32.2	203.0	58	97.5	1190.0	103	5.0	110	224	1981.71839376526	30.87811309303133	26.797531040501283	125.11907765182072
438	wiVeQq1	0	40.0	active	13279.722222222199	5.23	74.2777777777778	33.3888888888889	20.2777777777778	6.611111111111111	206.88888888888906	312.8333333333332	67.66666666666669	0	168.0	64.9	22.9	86.55	32.0	29.0	41.4	173.0	46	94.0	1164.0	89	5.5	70	181	2215.0086342328	29.07258173176941	24.689703883741714	158.2614784483674
439	jDvki3N	1	50.0	control	6546.1428571428605	2.1	37.3333333333333	3.47619047619048	0.19047619047619	0.0	138.95238095238096	357.3809523809527	37.3333333333333	0	153.9	46.7	19.7	71.1	45.3	31.0	35.7	166.0	56	92.0	1225.5	91	5.1	64	225	1333.88876821429	40.645552171455705	32.938400291915364	132.5260406717736
440	xpKJ9f1	1	50.0	intervention	7222.0	5.03	86.07142857142858	10.5	1.21428571428571	0.7142857142857142	214.071428571428	516.1428571428576	85.35714285714289	0	159.8	64.9	25.4	93.1	50.25	16.0	27.7	193.0	68	82.0	1220.0	83	5.1	56	214	1494.2366933187197	38.9256360294929	41.54588733915008	116.54778703560446
441	piRJLAt	1	40.0	active	10771.6470588235	4.1	62.4705882352941	24.058823529411804	5.05882352941176	1.7647058823529398	302.11764705882393	373.7647058823529	60.70588235294116	0	154.2	62.3	26.2	76.2	47.3	15.0	32.0	184.0	78	100.0	1133.0	91	5.2	55	225	1660.98035483612	33.46736603875399	30.43981438119952	124.00952888486731
442	Aq94n4i	0	30.0	active	12780.315789473701	6.14	98.7368421052632	27.4210526315789	0.7894736842105259	0.0526315789473684	229.157894736843	226.8947368421048	98.68421052631581	0	167.6	63.4	22.5	83.9	53.0	27.0	39.1	210.0	80	84.0	1208.0	88	5.1	39	160	2010.5882007164003	42.06903061150247	39.933254981787684	114.83139533340479
443	Hhk5Umn	1	40.0	control	7237.27272727273	1.44	25.5909090909091	1.6363636363636398	0.18181818181818202	0.0	244.409090909091	396.9090909090909	25.5909090909091	0	165.9	54.6	19.8	78.25	51.8	28.0	34.0	173.0	60	90.5	1308.0	82	5.1	57	204	1616.7766604871802	45.146101561089175	39.49701856592329	117.99635939422674
444	2KndCZ0	0	30.0	intervention	4832.76923076923	2.07	30.6923076923077	11.7692307692308	4.0	1.69230769230769	181.615384615384	179.84615384615432	29.00000000000001	0	167.4	54.7	19.5	71.0	41.8	37.0	34.9	184.0	106	105.5	1125.5	89	5.4	111	220	1013.4492195888301	28.606821029067998	14.093187300739839	168.32666042155702
445	NnJjsBq	1	40.0	intervention	8757.75	1.9	31.75	6.5	0.3125	0.0	197.875	372.8125	31.75	0	152.5	50.2	21.5	79.1	25.0	28.0	30.0	190.0	64	135.5	1522.0	92	5.5	62	299	1879.9551922482601	38.05079672290275	36.00042714759493	129.59944111940598
446	2GiKiSj	0	30.0	control	6796.29411764706	2.39	38.8235294117647	9.47058823529412	1.47058823529412	0.7058823529411771	232.05882352941197	298.0588235294113	38.117647058823536	0	168.7	55.3	19.4	72.9	53.25	50.0	42.0	210.0	68	106.0	1559.5	93	5.4	92	166	1833.9601560767899	33.64324529108272	25.94474166742252	148.5701307463859
447	NBGiitB	1	40.0	control	6944.25	3.09	51.5	9.75	2.75	1.25	200.0	418.0	50.25	0	157.6	71.7	28.8	89.4	36.0	17.0	21.8	193.0	63	74.5	1074.0	100	5.9	91	219	1366.88852827038	34.257353459869115	29.81206758448068	145.2681095417215
448	1TJFGiL	1	50.0	intervention	10149.2727272727	2.84	47.4090909090909	8.18181818181818	2.54545454545455	1.22727272727273	210.81818181818198	395.9090909090911	46.18181818181817	0	154.5	47.4	19.8	73.2	51.3	12.0	33.3	160.0	44	69.0	1081.0	89	5.6	65	204	1320.75753407206	35.67693140873238	28.13176478585405	145.26657906085592
449	tqwIGZ5	0	40.0	intervention	8458.41666666667	1.66	27.0	5.66666666666667	3.1666666666666696	1.16666666666667	240.75	360.75	25.83333333333333	0	174.8	73.0	23.8	83.3	46.25	24.0	44.3	214.0	61	96.0	1138.0	99	5.4	45	193	2813.07031338565	36.96785266788756	30.965201313203288	134.56131382254802
450	9xamL8L	1	40.0	active	10083.75	4.52	67.03571428571429	29.428571428571402	6.928571428571429	4.357142857142859	222.071428571428	293.7857142857147	62.67857142857145	0	166.7	57.6	20.7	72.2	44.3	40.0	28.2	169.0	69	94.5	1236.5	94	5.2	57	192	1581.5134699057198	39.966123174104546	38.39369901904153	120.86980964175324
451	4ZcOKbq	1	40.0	intervention	7263.714285714291	3.91	67.4761904761905	8.0	2.14285714285714	0.42857142857142894	178.90476190476193	535.8571428571424	67.04761904761907	0	157.5	55.5	22.3	75.75	44.75	31.0	29.6	193.0	59	90.5	1193.0	84	5.2	95	199	1075.60778303067	37.21336666533247	28.38322775915205	143.43645479589173
452	PDwCcjW	1	40.0	control	7918.8888888888905	3.34	55.72222222222221	11.055555555555598	1.72222222222222	0.5	248.38888888888897	407.61111111111074	55.22222222222221	0	152.0	68.9	29.8	92.75	49.3	34.0	30.0	181.0	80	83.5	1198.0	93	5.4	99	184	2060.70939483422	42.6007051880102	29.798475791799213	133.6054903114867
453	L94PO6v	1	30.0	control	8913.91666666667	5.03	71.3333333333333	31.3333333333333	14.416666666666698	6.75	230.166666666667	235.16666666666669	64.5833333333333	0	154.9	54.0	22.5	67.7	52.5	40.0	39.3	206.0	53	80.0	1056.0	87	5.2	56	169	1132.2182466381698	36.4525845563497	27.643420125075952	147.88585708199818
454	gih4bgt	1	30.0	intervention	7954.1	4.64	67.6	21.7	12.9	8.4	155.90000000000003	412.7000000000001	59.2	0	154.0	42.9	18.0	62.75	49.75	29.0	41.1	200.0	62	84.5	1276.5	85	5.1	66	202	3383.2897392300297	16.65606620280741	13.53681453590745	73.46287231587036
455	vYU9oAl	0	40.0	intervention	4987.083333333329	2.04	32.5	6.16666666666667	2.5	1.5	272.25000000000006	282.83333333333303	31.0	0	166.6	63.4	22.8	78.8	47.5	45.0	29.4	164.0	61	75.5	1165.0	89	5.2	123	188	2530.4996849271697	35.08028855315226	33.772151311598414	136.086829050896
456	hrdyZtU	0	40.0	active	15610.2962962963	4.78	79.07407407407409	14.5185185185185	2.0	0.703703703703704	283.0	365.66666666666686	78.37037037037041	0	165.9	57.5	20.8	71.2	36.0	25.0	42.6	200.0	73	91.0	1276.5	85	5.2	48	222	1682.7568879308499	31.57838364818397	23.788586634194587	108.23117551004385
457	LO81RfA	1	30.0	active	11489.821428571398	5.81	79.71428571428571	37.8214285714286	15.3214285714286	9.64285714285714	218.928571428572	254.46428571428532	70.07142857142857	0	157.5	52.2	21.0	72.75	56.25	13.0	36.4	179.0	56	83.5	1106.0	84	5.7	44	170	1762.70705031272	42.776460547369204	24.169685313140413	153.37736571406055
458	qO7l9Uz	1	30.0	control	6500.33333333333	2.82	47.8333333333333	7.5	0.33333333333333304	0.0	151.33333333333303	343.1666666666667	47.8333333333333	0	161.4	62.7	24.0	86.5	53.5	5.0	22.7	173.0	81	77.5	985.5	90	5.1	59	139	1733.19913178692	38.51996156686186	26.078639647869462	149.51075748189666
459	h24QTHw	1	50.0	control	5245.5	0.84	15.0	1.0	0.0	0.0	301.0	377.25	15.0	0	156.1	54.5	22.3	75.8	49.8	32.0	32.3	176.0	68	81.0	1114.5	84	5.5	32	190	1958.7610777930302	46.53946330748149	33.436721419478715	126.93668237574309
460	5dzy1NQ	1	40.0	active	18764.4	8.64	112.53333333333299	46.6666666666667	38.933333333333294	35.533333333333296	201.0	466.8	76.9999999999997	0	163.6	51.7	19.3	68.7	52.5	26.0	40.1	162.0	38	88.0	1216.5	97	5.8	89	238	1144.63559823482	33.600683095982646	23.57417275909823	127.01118667139622
461	QiwnXET	0	30.0	intervention	10087.2941176471	2.61	44.4117647058824	3.05882352941176	1.94117647058824	1.88235294117647	293.941176470588	282.0588235294116	42.52941176470593	0	175.1	61.3	19.9	70.55	17.25	45.0	48.2	160.0	53	94.5	1176.5	94	5.7	42	156	1479.09256772926	26.15104355597812	16.705695315968214	177.230430398011
462	rP3ypYO	0	50.0	active	12848.666666666699	8.15	76.8	46.0666666666667	37.1333333333333	33.9333333333333	218.333333333334	237.733333333333	42.866666666666696	0	167.2	68.9	24.6	84.4	41.5	44.0	36.0	184.0	59	103.0	1189.0	105	5.5	83	212	1756.43925117823	33.37155515400349	29.31585595202025	117.9857148217547
463	N992gHL	1	50.0	control	8274.90909090909	3.8	58.545454545454504	17.6363636363636	6.90909090909091	3.0	181.72727272727298	307.6363636363635	55.545454545454504	0	160.2	54.0	21.0	77.25	50.75	26.0	24.8	171.0	75	95.0	1588.5	106	5.8	136	226	1121.36101935379	41.89053096302606	25.1990438322995	148.43996457503613
464	LIPTFhE	0	40.0	active	10899.6666666667	3.41	55.9047619047619	11.2380952380952	3.28571428571429	0.38095238095238104	240.0	341.09523809523813	55.52380952380952	0	165.9	73.5	26.7	88.25	45.5	44.0	30.2	150.0	51	82.5	1122.5	98	6.0	48	188	2639.97957344956	51.76710893078663	32.45962120849261	121.94146989300395
465	GX9rXR0	1	40.0	intervention	9939.6	2.57	39.5	11.6	4.35	2.2	299.6500000000001	430.55	37.3	0	156.6	50.9	20.7	75.0	45.8	40.0	31.2	162.0	88	75.0	1197.0	93	5.5	52	175	1941.1023194509303	37.73034130557955	32.78233886492665	133.8121361259607
466	50bYpJY	0	40.0	active	10073.4444444444	4.15	56.77777777777779	18.5555555555556	9.777777777777779	9.44444444444444	366.8888888888889	384.00000000000017	47.33333333333336	0	172.1	63.8	21.5	75.0	41.0	48.0	54.3	206.0	52	90.5	1226.0	93	5.0	110	166	1942.9895261828399	26.935756395332646	17.474460072581046	136.70393339054988
467	0R2aJfM	0	40.0	control	7498.0	3.21	53.0	9.75	1.25	1.0	340.5	217.75	52.0	0	169.6	68.5	23.8	90.0	24.5	39.0	39.7	176.0	57	90.0	1232.0	87	5.6	91	207	2380.25796951634	36.469627469315476	30.31777576344933	141.24859286449328
468	2j8lqeW	0	40.0	active	10248.6	3.42	43.0	16.2	10.3	9.0	130.10000000000002	211.5	34.0	0	168.4	55.8	19.6	71.8	52.3	50.0	48.8	179.0	57	96.5	1361.5	101	5.2	77	186	1983.5412669915302	30.212874580058237	25.781472909013534	141.90506506296543
469	B30BXz0	0	30.0	active	10040.9166666667	4.35	58.75	21.8333333333333	12.083333333333302	9.83333333333333	260.58333333333303	360.25	48.91666666666667	0	171.7	68.7	23.3	75.6	51.25	56.0	46.8	181.0	50	88.0	1170.5	92	5.7	55	197	1970.09921840932	36.46508799489185	33.14795483723002	131.42674843689235
470	xDBZGWt	1	50.0	intervention	7299.1875	1.69	30.1875	1.875	0.125	0.0	190.375	284.0	30.1875	0	161.2	60.6	23.3	90.6	41.0	20.0	22.8	164.0	67	82.5	1151.5	93	5.5	149	249	1967.47369026737	39.619401715416714	28.34674702391656	145.12301028613774
471	p88Dlw2	1	40.0	control	7473.642857142859	3.77	58.78571428571429	17.0	6.071428571428571	3.14285714285714	303.214285714285	427.92857142857173	55.64285714285716	0	158.4	54.6	21.7	72.8	53.0	33.0	39.8	187.0	70	96.5	1156.0	83	5.2	93	264	1611.10809930946	36.893189174039925	26.123772611760693	144.15712899826852
472	jHC7L6Y	1	30.0	control	8312.0	2.15	36.8	4.4	0.666666666666667	0.0	294.86666666666696	343.33333333333303	36.8	0	162.5	48.5	18.3	63.6	52.0	35.0	39.1	176.0	80	79.5	931.0	84	5.2	52	210	686.037757030043	29.17652762703125	24.013547287673788	159.32477243789572
473	ABihkvp	1	40.0	control	9815.41666666667	2.32	40.0833333333333	4.91666666666667	0.75	0.166666666666667	165.25000000000006	407.9999999999997	39.91666666666664	0	154.7	51.1	21.3	74.7	50.8	31.0	33.3	179.0	62	89.0	1187.5	87	5.6	63	234	1895.4821905661101	36.06163510778777	27.676140635007528	147.02929134409078
474	LAVnJFd	1	50.0	control	8866.90476190476	4.63	62.4761904761905	32.0476190476191	19.095238095238102	9.47619047619048	207.42857142857207	336.8571428571425	53.00000000000002	0	151.9	49.0	21.2	75.7	41.5	29.0	26.9	169.0	55	81.5	1392.5	81	5.0	66	223	1424.8103549242499	43.72100701219977	40.507854303490355	114.13977055249228
475	4QVeIog	0	30.0	intervention	8412.75	0.85	14.5	1.9166666666666698	0.75	0.25	143.83333333333402	262.08333333333303	14.25	0	166.5	61.9	22.3	81.3	33.0	45.0	35.2	196.0	62	79.5	1184.0	97	5.0	66	199	2088.73724237941	52.259376720856714	35.06027174074454	112.59175746293201
476	uxVXyr3	1	40.0	active	12137.8666666667	3.59	64.6	3.3333333333333304	0.133333333333333	0.0666666666666667	228.4	390.0	64.53333333333333	0	159.8	54.6	21.3	73.75	47.75	31.0	30.1	176.0	94	88.0	1170.0	89	5.4	52	189	1473.9666985367999	51.93116845143103	26.364280490086113	136.86791908092442
477	KLnfOC6	1	40.0	active	10719.0666666667	3.45	58.6	10.4	1.06666666666667	0.133333333333333	224.266666666667	494.73333333333295	58.46666666666667	0	159.4	72.4	28.4	95.15	39.75	29.0	26.2	184.0	88	99.0	1236.0	82	5.1	129	228	1599.85661536626	44.32578108791203	26.387418337635246	137.5592047337977
478	BtVgxns	1	50.0	intervention	7470.352941176469	2.85	46.70588235294121	10.294117647058801	1.5882352941176499	0.7647058823529409	223.470588235294	319.5294117647058	45.94117647058825	0	160.3	49.2	19.1	73.15	45.55	31.0	34.1	160.0	55	85.5	1153.5	86	5.0	42	187	1720.85532271087	33.010923193482746	25.429486452483445	155.14162779588654
479	7E2vHhL	1	50.0	control	8914.38095238095	2.55	45.04761904761911	4.0	0.7142857142857142	0.0952380952380952	201.523809523809	468.4761904761909	44.95238095238101	0	157.7	54.1	21.7	79.4	36.8	20.0	26.2	166.0	69	94.0	1381.0	80	5.2	77	240	2159.55543625246	35.52706345571462	27.05933506721992	153.83660798282025
480	GYJxpOa	1	40.0	active	11294.285714285701	4.81	72.1428571428571	33.2142857142857	9.214285714285712	1.07142857142857	224.57142857142898	363.99999999999983	71.07142857142853	0	154.4	48.8	20.4	74.0	43.25	31.0	32.6	151.0	48	77.5	1128.5	86	5.2	60	247	1546.69496381618	46.9697592828636	31.837573604786353	130.06634005934202
481	WubYbBE	0	30.0	intervention	11640.538461538501	3.11	52.0	7.923076923076921	2.3846153846153797	0.923076923076923	208.461538461538	390.923076923077	51.07692307692307	0	169.5	75.2	26.1	87.8	50.0	52.0	41.3	184.0	56	85.0	1182.5	93	5.5	240	203	1825.4807027843103	33.77548711087691	26.369115957556986	149.39921723958804
482	WJnMWSN	1	30.0	intervention	8095.1	1.5	25.1	4.2	0.9	0.4	227.29999999999995	498.0	24.700000000000006	0	151.8	40.0	17.3	63.3	42.75	33.0	24.9	181.0	74	74.5	980.5	79	4.6	29	168	1545.52880388799	40.486638411093566	32.914082641267875	129.73995974966712
483	iXZ7b8b	1	50.0	intervention	7006.9	2.4	40.5	5.7	2.0	0.8	218.1	393.3	39.7	0	151.9	47.8	20.7	84.75	55.0	27.0	34.1	206.0	66	89.0	1216.5	90	5.5	199	221	1781.65455048924	41.28723207057279	29.76550657530655	139.36778196629515
484	wghGhBY	1	40.0	control	5158.2	0.5	8.6	0.3	0.0	0.0	193.0	457.5	8.6	0	152.8	42.3	18.1	65.2	26.5	36.0	27.8	179.0	75	68.5	1131.5	78	4.9	43	192	1587.1221952121803	36.601419331022974	32.72813582380589	137.02968167588259
485	tap7KAU	1	40.0	active	11932.7	4.4	75.5	10.0	2.6	0.5	182.9	578.5	75.0	0	155.5	52.5	21.7	80.35	47.5	32.0	17.8	160.0	94	83.0	1437.5	98	5.5	59	182	1485.72347128218	45.134008703692	33.29121535948663	126.37542619531612
486	KIw5LPl	1	40.0	intervention	9141.0	3.7	64.2	7.8	1.4	0.3	234.1	589.4	63.90000000000001	0	158.7	42.9	17.0	64.6	35.25	22.0	25.7	173.0	69	73.0	1122.0	92	5.2	41	170	1934.96759754159	45.49267658642395	32.8320550818183	128.0900987519279
487	fIxJuu6	1	30.0	control	6259.5	1.8	29.7	7.0	0.6	0.1	208.30000000000007	310.2	29.6	0	163.3	49.7	18.6	86.35	46.25	39.0	34.0	176.0	101	85.0	1106.5	89	5.0	38	160	1237.88593402216	37.29649465294741	23.664731003741327	153.73859670129116
488	vrUduff	0	60.0	control	3860.1	1.2	20.4	3.6	1.6	0.0	246.3	333.4000000000001	20.4	0	174.5	64.8	21.2	85.5	48.5	41.0	30.8	146.0	69	83.0	1200.0	103	5.9	94	190	2905.7020465485402	35.134251475536686	19.634185750382734	126.78075600707086
489	wvQHzi0	0	40.0	intervention	6643.8	0.9	14.4	3.0	0.4	0.2	273.5	318.7000000000001	14.2	0	166.0	61.0	22.1	77.25	50.5	36.0	47.6	203.0	60	94.0	1237.0	83	5.1	72	197	1616.5790597948599	26.71408083014939	19.011933099587786	169.76383530571854
490	PLU5UjX	1	60.0	control	6943.2	1.6	26.3	4.6	0.9	0.2	211.9	364.8	26.1	0	157.5	53.0	21.3	75.8	25.3	23.0	19.0	155.0	77	86.0	1307.5	94	5.4	147	240	1131.8673446745402	37.34614483033918	22.783086109387746	126.91110799271931
491	VNzeaJq	1	50.0	active	11067.4	5.4	77.4	37.6	25.1	0.6	160.60000000000005	344.1	76.80000000000003	0	155.0	59.0	24.5	88.1	40.0	27.0	23.4	150.0	75	76.0	1063.0	79	5.2	97	202	1860.51504693779	40.20657406750027	31.398956352016395	130.50804570981356
492	cUdd1X9	1	50.0	intervention	5718.9	2.0	34.6	5.5	1.5	0.4	205.1	517.1999999999998	34.2	0	159.7	69.3	27.1	102.8	33.0	20.0	17.7	148.0	64	88.5	1254.0	90	5.2	153	244	1708.3289490952	38.40081173501793	31.910917674226326	138.0104699935483
493	8TJrLe8	1	50.0	intervention	7880.3	2.4	40.9	6.4	1.1	0.2	198.30000000000007	415.0	40.7	0	153.3	58.7	24.9	87.5	47.3	20.0	14.9	121.0	63	88.5	1380.5	90	5.6	71	231	1486.0714080287698	41.362184826085155	36.22554136494798	125.60500857198736
494	zfldYSk	1	40.0	active	10756.7	4.7	54.4	28.7	19.5	13.4	274.1	405.1	41.0	0	168.5	55.3	19.4	76.1	50.75	33.0	26.4	160.0	77	83.5	1147.0	94	5.0	66	246	1670.5123157028	32.08663657356505	31.232989123104524	145.9460098450996
495	kxNSCDk	1	50.0	intervention	5956.5	1.3	22.2	3.3	0.6	0.1	259.79999999999995	309.8	22.1	0	161.6	76.4	29.2	96.7	41.75	19.0	21.2	148.0	57	96.0	1373.5	94	5.4	53	239	2247.37172248543	38.664627372129374	30.511097420675483	137.09402723868143
496	7rnHfcw	0	50.0	control	6116.4	1.2	21.4	1.7	0.3	0.1	186.1	258.8	21.3	0	168.6	66.7	23.4	88.5	33.8	39.0	25.9	169.0	68	97.5	1294.0	100	5.7	297	324	1921.29667216803	36.36423742024579	27.140474416249337	148.10910989664862
497	DsVUhVQ	1	50.0	control	9151.3	4.3	72.7	9.7	2.2	0.4	190.99999999999997	369.6	72.3	0	149.8	54.6	24.3	79.8	50.8	35.0	30.5	173.0	71	101.5	1391.5	78	4.9	69	182	1706.28820558406	33.005779409189465	23.04913806378743	158.0277555153986
498	Dl01A8p	1	60.0	intervention	9804.4	3.8	64.3	11.9	2.7	0.0	174.19999999999993	470.3	64.3	0	156.0	50.4	20.7	82.8	55.8	12.0	19.0	148.0	59	111.5	1736.5	96	5.6	95	274	1854.0624727446	49.6385642050109	30.251396379938765	132.06305661881487
499	QHRHpyh	1	60.0	control	3536.7	0.9	16.8	1.1	0.3	0.1	217.8	312.5	16.7	0	161.2	71.6	27.5	104.3	38.5	27.0	22.4	157.0	67	115.0	1349.5	99	5.8	77	193	1378.4767829899802	45.59267414712093	29.002845036454488	134.84801628297512
500	HG4ETAf	0	60.0	intervention	9763.6	4.2	70.5	9.5	0.5	0.1	141.50000000000006	313.2	70.4	0	159.7	63.1	24.7	85.7	39.0	33.0	29.3	157.0	61	108.5	1457.0	110	5.8	160	264	2493.76506640737	40.93107448536609	26.11745943161216	141.86932658533027
501	KcN19yb	1	50.0	control	6683.8	1.7	28.8	4.3	0.7	0.2	291.6	366.1	28.6	0	158.8	51.1	20.2	72.0	39.75	41.0	30.6	171.0	61	70.5	948.5	84	5.2	97	194	1750.49047076464	40.28272006583093	33.352436445225145	127.92011906888996
502	KaXTrQi	0	60.0	active	11728.4	4.6	73.3	17.2	6.0	3.1	187.6	356.7	70.2	0	164.3	56.0	20.7	79.25	43.3	32.0	39.7	160.0	68	87.5	1350.0	96	5.0	44	229	2342.8659545498604	42.764489616046774	23.72934418891171	137.39735740003448
503	gVkRgo8	0	60.0	active	11626.1	5.0	76.2	22.3	7.8	5.5	197.8	307.6	70.7	0	157.3	49.9	20.1	68.5	51.0	32.0	41.3	173.0	58	100.0	1569.0	110	6.2	55	200	1211.88283475413	48.31557593452773	29.848261493831775	135.59104090394493
504	czDuPz5	1	40.0	control	7692.4	3.3	56.9	6.6	1.0	0.5	137.60000000000002	385.5	56.4	0	162.6	56.6	21.4	72.6	65.0	36.0	29.3	157.0	56	76.5	1080.0	84	5.4	106	163	1463.5495169871201	33.06223840754877	17.45042667767261	179.56188649771786
505	UVPLoZq	1	60.0	active	12074.8	3.8	68.7	3.4	0.4	0.2	146.3000000000001	568.6999999999998	68.5	0	148.2	51.3	23.3	83.3	36.3	22.0	22.3	150.0	61	90.5	1193.0	106	5.4	80	287	1524.87152098701	26.11201679427083	24.687501221559963	144.42460686081503
506	9qNRsqV	0	60.0	active	11617.1	3.4	56.9	12.4	0.2	0.1	184.8	377.9	56.8	0	168.5	68.7	24.1	88.95	35.0	40.0	28.2	146.0	57	86.5	1385.0	83	5.1	107	228	1027.7623338259	36.14006298698789	28.23427327452038	150.38357343372127
507	sN9wjae	1	40.0	control	9339.2	1.6	28.0	2.9	0.7	0.2	247.69999999999996	586.6	27.8	0	158.4	48.8	19.4	77.1	30.0	36.0	28.9	160.0	63	71.5	1187.0	83	5.5	83	179	2345.22835298905	33.881370653235194	32.33582344521748	141.68769686196202
508	6GZT6rr	0	60.0	intervention	5606.4	2.6	44.0	8.0	0.2	0.0	182.6	264.7	44.0	0	168.2	62.6	22.1	79.3	47.5	38.0	30.4	144.0	63	93.5	1264.5	88	5.6	98	184	2798.95860186378	33.542089289784386	24.485983935953502	105.18603686459649
509	upFLFxG	0	60.0	active	13790.5	3.9	67.2	4.6	2.3	1.2	167.29999999999995	360.8	66.0	0	173.0	69.0	23.0	89.0	57.8	48.0	36.1	173.0	62	97.0	1375.5	91	5.4	121	179	2159.1721995911803	36.20511807903126	29.25608928472888	123.39410171014386
510	QQ3WRtT	1	30.0	intervention	9638.1	4.0	63.9	17.5	3.6	1.4	303.0	275.20000000000005	62.5	0	153.1	56.6	24.1	79.3	40.75	37.0	28.1	171.0	57	68.5	948.5	92	5.4	33	190	1120.64032506188	40.48610265469701	30.59705695497175	136.30192711453483
511	8Ony85u	1	60.0	intervention	8677.3	2.0	33.4	4.8	1.8	0.6	292.7000000000001	412.0	32.8	0	164.5	58.8	21.7	84.6	40.5	27.0	23.0	146.0	79	75.0	1253.5	80	5.4	49	278	1584.30125953115	43.783286782228345	31.179484066671254	135.91480944454062
512	KGIe3Xo	1	40.0	active	10978.9	4.1	69.1	12.5	3.0	0.7	254.6	392.9	68.39999999999999	0	159.0	63.5	25.1	79.1	53.5	37.0	31.7	176.0	41	84.0	1200.5	82	5.5	106	223	1750.5357355643398	37.5298893412442	25.498110186981354	149.82369873594754
513	lgR7SjW	0	40.0	control	9191.6	3.1	49.7	11.3	2.2	1.4	193.6	300.9000000000001	48.3	0	160.9	60.5	23.3	81.1	42.0	50.0	38.8	181.0	56	84.5	1062.5	94	5.6	96	205	2204.06845557519	32.129039491095064	24.813079172047658	155.424597641254
514	3pEAfPS	1	40.0	control	9299.7	2.9	49.1	10.1	0.8	0.1	268.40000000000003	371.1	49.0	0	168.2	70.2	24.8	83.0	61.25	43.0	28.6	179.0	62	87.5	1127.0	81	5.0	87	202	2489.17347218885	39.57895548827824	24.904840820982052	140.8490143880413
515	Y1ZcR1K	1	50.0	active	11053.1	5.1	86.6	12.9	2.8	0.2	232.80000000000007	570.8	86.39999999999998	0	156.2	52.0	21.3	85.5	50.75	22.0	23.7	155.0	90	87.0	1251.5	88	5.6	50	211	1479.09041420179	41.314114468747704	34.292024113784045	132.71935072839406
516	xysOKtI	1	60.0	active	14199.6	6.6	92.9	44.0	13.5	6.9	178.79999999999995	536.1	86.0	0	151.2	48.2	21.0	75.3	48.75	28.0	32.8	184.0	85	106.0	1551.5	97	5.7	59	237	1994.5708362369699	40.671000437918465	28.41342144588665	143.275149648799
517	gyYrL6U	1	50.0	intervention	9173.7	3.1	52.9	4.4	0.3	0.1	252.69999999999996	351.2000000000001	52.8	0	162.0	53.7	20.4	78.5	35.3	23.0	27.2	187.0	89	98.0	1398.5	84	5.5	124	229	1817.5741461178302	29.73324735063047	21.920386283862022	167.9161591432201
518	Zkijyxb	1	50.0	control	6182.5	1.1	20.3	1.4	0.3	0.0	278.4	334.7	20.3	0	155.8	50.5	20.8	64.7	43.8	23.0	22.3	144.0	75	86.0	1247.0	87	5.2	122	138	796.466824252208	31.202601434885192	28.784091499091268	151.68365222882932
519	5RDrveT	1	40.0	intervention	5204.7	1.7	30.7	2.8	0.6	0.2	223.0	411.7	30.5	0	151.4	55.9	24.3	78.5	41.25	30.0	28.3	164.0	78	85.0	1118.0	87	5.2	89	197	1333.64034807641	35.851226890149185	26.053487631998262	151.04225761348133
520	SaWJ9ut	1	30.0	intervention	6231.2	1.3	19.7	3.7	1.7	1.6	346.7000000000001	363.3	18.1	0	164.9	75.3	27.6	98.2	53.5	34.0	26.9	162.0	89	84.5	910.5	95	5.5	56	222	1144.47857121128	35.831958898403805	24.93684980021783	154.56839893692234
521	4RLclNR	1	40.0	control	6753.4	1.3	23.4	2.4	0.3	0.0	250.5	444.5	23.4	0	153.5	44.1	18.7	67.6	46.5	29.0	27.9	162.0	59	93.0	1267.5	84	5.8	79	190	1335.3951740841499	33.05192024919387	30.332607832464443	140.9691851513943
522	NNNMyaQ	1	40.0	control	4975.9	1.5	25.9	5.1	0.7	0.0	193.0	230.5	25.9	0	159.6	45.7	17.9	69.05	41.0	25.0	26.4	166.0	83	79.5	1125.5	88	5.5	71	212	1495.95767516945	32.11542244651978	30.53691925635002	144.93339142966258
523	VcfdxbE	0	40.0	active	12172.6	4.5	73.4	14.5	4.3	1.7	228.2	330.7999999999999	71.7	0	169.0	66.1	23.1	82.3	46.8	47.0	45.8	184.0	87	121.5	1454.0	87	5.0	138	218	2215.21781954183	31.80071529188391	24.558605182019765	155.82582285972612
524	H55wOXT	1	30.0	intervention	4852.7	1.4	23.2	5.7	1.3	0.7	310.6	305.0	22.5	0	174.5	64.7	21.2	78.1	52.5	33.0	28.9	179.0	101	87.0	1123.5	87	5.2	62	215	1481.86809815673	45.67557720607303	31.9862908360557	127.01552078819222
525	EekPPzL	1	30.0	control	9123.5	2.8	44.7	11.6	4.5	1.8	288.7999999999999	348.3	42.90000000000001	0	150.1	51.0	22.6	77.15	28.8	35.0	27.4	176.0	68	95.0	1285.0	84	5.5	140	248	2159.59412634618	31.07886479890329	35.893654980770826	128.61033516683804
526	Tt4KHwk	1	30.0	intervention	5708.8	2.3	38.6	5.7	1.4	0.5	255.79999999999995	341.0	38.1	0	169.9	63.0	21.8	79.75	59.0	35.0	30.9	203.0	76	83.5	934.0	86	5.2	49	213	1255.54789182152	25.765883252401014	14.279497130845337	193.1591601949709
527	dPqDMba	1	50.0	control	6231.0	2.3	33.3	7.7	3.6	3.0	207.0	254.8	30.3	0	161.3	57.35	22.0	83.3	55.3	21.0	20.4	157.0	68	90.5	1178.0	102	5.8	74	265	1726.6117442432699	43.211469887416925	24.905193731559496	147.13269526016154
528	MNuDI0m	0	50.0	control	8083.6	1.5	27.1	1.1	0.2	0.0	217.79999999999995	545.4	27.1	0	168.0	78.5	27.8	92.7	35.8	35.0	23.9	125.0	68	81.0	1213.5	83	5.1	102	214	2543.6109650009	19.9750191270068	10.46094958564353	179.59846016939636
529	kl9GDCz	1	50.0	active	10148.3	3.7	63.0	6.0	1.4	0.7	222.00000000000009	351.7	62.3	0	159.8	59.3	23.2	77.8	41.0	26.0	24.2	133.0	84	97.5	1359.0	91	5.4	166	240	2141.29371392587	46.55786132741238	28.494674868727103	136.17649840588228
530	hKnaAf6	0	40.0	intervention	7492.9	1.8	30.1	4.5	1.5	0.6	232.6	193.8	29.5	0	165.9	70.1	25.4	85.6	31.9	34.0	34.4	187.0	56	79.0	1232.0	87	5.1	75	200	1977.32553787733	28.64281144320401	32.53371013034188	144.98550073789949
531	naVyk6L	1	30.0	intervention	7397.7	2.3	36.9	6.8	2.6	1.7	251.70000000000005	350.5	35.2	0	148.6	65.3	29.5	98.5	43.3	23.0	22.0	206.0	72	82.5	1067.5	96	5.6	61	209	1117.8298096051199	31.492182370093914	27.868337505037147	151.58932040822532
532	Kc9xIwD	1	40.0	active	10027.5	3.6	50.4	22.3	11.0	6.2	338.0	367.2000000000001	44.2	0	161.4	56.9	21.8	75.5	53.0	39.0	32.8	179.0	75	82.5	1055.0	86	5.5	44	148	1454.56272547557	33.635169665722344	32.812429283580194	134.19842861112448
533	waja37s	0	50.0	active	12859.5	3.4	58.2	5.5	0.7	0.2	151.60000000000005	505.4	58.0	0	170.8	80.6	27.6	94.2	58.8	47.0	30.3	187.0	69	108.0	1213.5	101	5.7	150	264	3080.15933410865	30.137516201925926	23.780704383314838	122.90870251122922
534	nyTpVKe	1	50.0	control	7016.4	2.4	37.7	15.0	2.5	0.6	211.79999999999995	372.9	37.1	0	161.5	45.6	17.4	71.8	50.0	34.0	27.1	173.0	83	94.5	1413.0	94	5.1	60	256	1935.10699134656	37.194298920332585	29.20626577679243	119.04932805862371
535	VBDTctK	0	50.0	intervention	9080.6	6.3	89.8	37.9	16.1	10.9	174.89999999999995	249.2	78.89999999999998	0	169.5	75.4	26.2	97.5	37.5	36.0	32.9	181.0	80	84.0	1200.5	94	5.4	296	222	2066.3947024693603	41.65732857135651	31.416974881209764	130.47418169602898
536	TjzwnGl	1	50.0	intervention	8224.7	2.3	40.1	4.4	0.8	0.3	196.19999999999996	476.0	39.8	0	143.4	58.3	28.3	84.3	31.8	27.0	24.7	171.0	93	81.5	1151.0	95	5.1	79	182	2533.0574680050895	33.461506896684114	32.77142347733032	143.65983937694568
537	wmfhZAU	1	40.0	control	11410.9	2.4	41.5	3.9	0.2	0.0	226.7	426.2	41.5	0	158.2	56.2	22.4	78.8	40.5	23.0	27.5	176.0	68	91.0	1194.0	68	5.0	45	219	1938.6966222380802	33.768819023918184	34.75126297881104	110.21835481815228
538	0SBQXj0	0	50.0	control	6649.8	4.2	36.3	15.2	14.1	13.6	251.0	276.8	22.7	0	176.0	69.9	22.5	90.1	41.3	27.0	34.1	146.0	89	83.5	1120.5	91	5.1	115	174	2455.63543985151	44.90942077486371	27.475156023516373	138.45187951810092
539	o3bKmGW	1	50.0	intervention	7042.0	1.6	27.9	3.8	0.9	0.2	257.2	368.2000000000001	27.7	0	165.9	72.4	26.3	98.2	43.0	30.0	27.0	169.0	87	76.5	1054.0	85	5.1	83	249	1462.7710904088	38.31467763503937	29.591595420315798	142.8177116990459
540	T5Jd4tK	0	60.0	intervention	8634.5	2.9	49.4	5.6	0.6	0.1	316.7999999999999	379.7000000000001	49.3	0	174.2	65.0	21.4	83.3	47.5	45.0	38.1	200.0	70	112.0	1663.5	103	5.6	70	235	2076.63436521307	33.835139468834875	28.80139825840539	137.06150954156215
541	EiEvoCE	1	40.0	control	7177.2	2.8	48.2	7.1	1.7	0.4	231.90000000000003	357.1	47.8	0	162.8	57.7	21.7	83.4	41.0	35.0	24.3	160.0	78	101.0	1269.5	96	5.4	116	217	1932.69601074466	36.583409993170044	32.539222529131486	114.08711664222294
542	a2DthGs	1	50.0	active	11341.0	3.9	66.3	8.4	2.1	0.6	250.90000000000003	427.0	65.7	0	150.5	53.1	23.4	95.8	39.8	32.0	27.8	171.0	64	70.5	1105.0	89	5.4	105	214	1090.47502519121	36.87381341610549	20.972363053335467	158.68660520410862
543	q07pbzM	0	50.0	active	10641.3	3.3	54.0	5.0	2.8	2.2	251.1	432.1	51.8	0	170.0	66.7	23.0	85.25	40.8	38.0	28.5	137.0	60	101.0	1465.0	99	5.1	125	245	1818.0110431754001	27.40014499050169	17.093884299630588	127.18266063961208
544	2A5zQAr	1	40.0	active	12820.8	5.4	88.8	18.8	0.0	0.0	176.60000000000005	396.8	88.8	0	156.0	48.1	19.7	70.25	48.5	28.0	30.4	181.0	66	91.0	1201.5	80	4.9	89	174	1483.50388350324	36.17118242663886	36.79403023456722	129.07533158753864
545	iRdXtpi	1	60.0	control	5377.6	2.3	39.8	4.5	0.2	0.0	288.5	375.3	39.8	0	153.9	51.1	21.5	87.8	34.2	29.0	23.6	136.0	67	80.5	1118.0	78	5.2	93	203	1645.09503984462	45.60732717386575	29.7137283985664	136.81542341378972
546	wPg1jUs	1	50.0	intervention	7801.3	2.3	37.8	6.6	1.6	0.6	286.2999999999999	426.3	37.2	0	156.1	51.25	21.0	74.5	55.3	39.0	33.3	162.0	70	93.5	1330.0	82	4.9	62	215	1286.19157370634	33.432142478207204	25.84525629784954	134.44606134165628
547	ryXruK4	1	30.0	intervention	6306.8	1.9	32.5	5.0	0.7	0.2	294.1	295.8	32.3	0	159.2	52.6	20.7	75.8	46.3	24.0	26.7	176.0	66	74.5	995.5	77	5.0	64	201	1770.6444000979898	32.629833951108424	25.217303437055435	160.72118108321803
548	aNO06u6	1	50.0	control	6258.7	1.9	33.4	3.1	0.6	0.2	154.90000000000003	399.3	33.2	0	158.1	56.6	22.6	77.0	43.0	29.0	22.9	181.0	93	95.5	1465.5	83	5.0	82	206	1364.7122937920599	32.55468193792151	23.974413793856712	161.97859228210032
549	pPrBbKi	0	40.0	intervention	5682.4	1.7	27.4	7.2	1.8	0.5	242.7	345.4000000000001	26.9	0	169.7	66.5	23.0	83.1	42.3	47.0	23.7	181.0	90	97.0	1340.0	90	5.0	142	194	1884.2451970003501	33.011939889334194	27.02870849743259	149.10175783972446
550	KpTzx65	1	50.0	intervention	6492.6	1.5	26.5	3.6	0.6	0.0	204.29999999999995	359.5	26.5	0	149.5	50.5	22.5	80.2	57.8	25.0	29.5	157.0	79	92.5	1596.5	71	5.4	114	222	1180.39023584791	36.26066558004076	25.214576548903604	152.68703483474442
551	9KzgdId	1	50.0	control	4726.7	1.6	27.9	5.1	0.7	0.1	181.5	307.7000000000001	27.8	0	161.4	62.6	24.0	87.3	53.5	29.0	25.1	160.0	65	71.5	1074.0	85	5.1	93	160	1447.82809881876	52.36698224234111	24.61534621492913	146.99766025062814
552	WaWhrZY	1	60.0	active	14827.5	6.7	108.1	29.6	9.0	1.3	177.0	506.0	106.8	0	151.7	50.9	22.1	71.7	39.8	24.0	32.2	169.0	80	82.0	1202.0	77	5.8	124	273	1496.60821572803	34.40071390774869	30.27388571276351	144.53264962664855
553	oQK21Pe	0	60.0	active	11462.9	3.8	66.4	5.2	0.6	0.2	249.0	430.2000000000001	66.2	0	162.6	49.8	18.8	70.8	52.3	40.0	37.9	160.0	48	77.0	1305.5	110	6.2	41	198	1856.63314607072	38.32154234748074	18.207697753322428	166.32861687385562
554	HCexswq	1	50.0	control	6675.7	1.3	23.7	1.3	0.4	0.2	229.4	387.4	23.5	0	145.5	43.0	20.3	76.1	38.5	22.0	23.2	173.0	66	63.0	1443.0	94	5.6	84	224	1179.9926355981	44.835857002438296	36.96221828202699	115.64652774675564
555	6uhmDqk	1	40.0	intervention	5838.5	1.2	22.5	0.9	0.1	0.0	274.4	416.9	22.5	0	162.7	49.9	18.8	77.1	53.5		26.7	176.0	80	98.5	1548.0	84	5.2	105	230	1378.4904082701999	49.53749392724753	42.48173829287692	100.69887790639685
556	B5LuFYN	1	60.0	active	13343.6	5.5	85.6	27.4	9.3	1.1	162.3000000000001	382.3	84.5	0	158.5	57.2	22.7	81.0	33.5	20.0	25.0	107.0	50	72.5	1084.0	70	5.2	94	204	1366.6211932728	45.81448118646343	32.92332027970448	128.7796087965511
557	iA1fvZ9	1	60.0	active	10448.0	5.8	91.3	34.9	4.4	0.4	241.1	594.1	90.9	0	154.2	57.6	24.2	88.05	55.25	30.0	27.0	150.0	60	67.5	1112.0	84	5.2	62	286	1273.02237893413	43.78395795555024	30.576085622781925	138.2056020810225
558	DyrEArh	1	50.0	intervention	6856.0	1.7	29.4	2.4	0.4	0.0	258.1	355.8	29.4	0	155.3	75.0	31.0	102.4	36.0		15.5	113.0	57	99.5	1461.5	98	5.6	69	193	1510.5152870577801	42.50718429914581	29.393227823419018	137.83664287514878
559	SleSK79	1	30.0	control	6399.0	1.7	29.8	1.7	0.3	0.1	181.90000000000003	426.9	29.7	0	164.9	52.2	19.1	69.5	58.0	37.0	30.6	173.0	74	77.5	1175.0	69	5.1	44	160	1928.6979988072198	31.81008331821422	33.099109122694664	137.47531321267755
560	ItD7igZ	1	40.0	active	14301.0	6.2	100.8	26.1	5.3	0.5	208.59999999999994	457.9	100.3	0	154.0	49.0	20.6	72.9	45.0	29.0	28.3	148.0	64	80.0	1099.0	78	5.0	34	201	1912.24199311494	35.35953049936498	33.91665068725291	125.88138954535611
561	qS36MfG	1	50.0	intervention	8685.0	2.0	35.1	2.3	0.3	0.1	211.90000000000003	434.2	35.0	0	149.4	49.5	22.1	81.3	48.0	27.0	25.9	100.0	59	96.0	1189.5	94	5.7	89	174	1970.0794458560397	53.916600769778725	43.818027271254046	95.87491593512271
562	pWdVkex	1	50.0	control	10806.0	3.0	52.6	1.5	0.0	0.0	308.69999999999993	470.0	52.6	0	166.6	57.2	20.6	83.7	42.8	22.0	21.8	160.0	74	109.5	1631.0	86	5.7	65	257	1600.7091916865	32.621038015446345	21.58133216491047	155.92548178077348
563	ukcgFpb	0	50.0	control	6218.0	1.5	24.5	5.1	0.3	0.1	186.2	214.4	24.4	0	163.7	62.3	23.2	79.2	79.2	36.0	34.3	179.0	68	84.0	1177.5	93	5.1	95	196	1666.3629582608899	34.64076970054195	27.592789537699996	147.32054293906572
564	uEnDNbE	1	50.0	intervention	8277.0	1.2	21.0	3.0	0.1	0.0	215.8	343.2	21.0	0	157.0	62.3	25.2	96.6	41.5	24.0	24.7	166.0	68	92.0	1122.0	79	5.5	104	231	1521.81196691279	35.38569565996867	32.30497987343585	136.42408898462458
565	92dvyf5	1	30.0	intervention	7953.7	2.8	48.6	5.3	1.1	0.3	183.70000000000005	397.3	48.3	0	159.0	51.6	20.4	72.1	50.75	41.0	33.3	155.0	71	78.0	1117.5	87	5.4	65	167	1272.58498784806	34.93556749992465	34.71498198803277	132.69735907190037
566	1HduU8E	1	50.0	intervention	5243.1	1.1	19.4	1.1	0.2	0.0	224.9	382.6	19.4	0	158.7	47.1	18.7	80.2	48.0	34.0	32.0	151.0	96	80.5	1303.5	87	5.4	97	220	1878.52794850401	32.18513596982927	26.2069081865723	152.97956270335814
567	SJK04gr	1	30.0	control	9934.5	4.1	64.6	17.3	7.5	2.2	145.60000000000005	338.5	62.39999999999999	0	166.1	54.9	19.8	66.7	56.8	35.0	32.9	169.0	65	74.5	1051.0	89	5.5	45	209	1422.06750525236	36.49203694655724	26.56600990698061	150.8947519842043
568	Ahzv3f3	1	50.0	control	8248.9	1.9	32.7	4.2	0.2	0.0	132.29999999999995	490.50000000000006	32.7	0	154.7	53.9	22.5	87.6	45.6	26.0	20.5	122.0	80	94.0	1238.5	90	5.0	59	263	1206.40348137099	43.24792579703859	39.84150716967321	117.16818492681202
569	nwL6CNK	1	50.0	control	6675.9	2.3	36.6	15.8	0.0	0.0	175.89999999999995	178.70000000000005	36.6	0	158.6	53.5	21.2	84.2	53.5	28.0	22.4	166.0	65	81.0	1111.0	88	5.0	41	181	937.308030774948	27.267897167244897	11.905149243552547	195.08740827545498
570	KylETR3	0	40.0	active	11565.6	5.7	82.3	19.9	16.1	15.2	200.4	367.6	67.1	0	167.4	71.5	25.5	90.8	32.8	21.0	32.1	130.0	65	85.5	1013.0	93	5.6	160	229	2015.8863275804001	27.38752685554575	22.12698764245629	141.83711890979097
571	PoNwiCr	1	40.0	intervention	9553.9	2.7	44.9	7.9	1.2	0.4	194.29999999999995	393.7000000000001	44.5	0	169.4	61.3	21.3	89.1	45.75	36.0	27.0	176.0	74	78.0	1069.0	91	5.2	65	196	2412.5949017265602	35.19370225959405	30.80547132786048	142.1148860836306
572	DXXZUgT	1	50.0	intervention	7961.0	2.6	44.8	5.6	0.7	0.2	240.5	456.6	44.6	0	160.0	47.4	18.5	73.6	30.0	28.0	31.6	169.0	75	81.0	1307.0	86	5.6	35	238	1731.02556662665	43.536701632287695	29.39019936584364	132.26009067850256
573	5BB13Gx	0	40.0	intervention	9591.6	3.5	49.7	18.6	7.2	4.3	229.40000000000003	301.5	45.40000000000001	0	180.1	75.6	23.3	85.1	53.2	46.0	39.4	157.0	74	101.0	1328.5	89	5.0	229	174	1966.36231553993	33.850822891724725	21.728340695486988	100.65122077556364
