# Supplementary material for: Effect of a 1-year intervention comprising brief counselling sessions and low-dose physical activity recommendations in Japanese adults, and retention of the effect at 2 years: a randomized trial
Source: BMC Sports Sci Med Rehabil. 2021 Oct 25;13:133. doi: 10.1186/s13102-021-00360-7 (PMC8543897; doi:10.1186/s13102-021-00360-7)
Supplement: Supplementary file 6 — Additional file 6. Raw data (+1 year). [file 13102_2021_360_MOESM6_ESM.csv]

	subject_ID	sex	age_group	group	step-count	PA_(METs / hour)	30_METs_or_more	40_METs_or_more	50_METs_or_more	60_METs_or_more	sedentary	light_PA	moderate_PA	period	height	weight	BMI	waist_circumference	trunk_flex	vertical_jump	VO2max_w	HRmax	HR	bMAP	baPWV	glucose	HbA1c	TG_(neutral fat)	tot_cholesterol	energy_intakes	proteins	fat	carb
0	a2JjbLr	0	30.0	active	13622.0	6.5	94.0	32.6	14.1	9.6	184.7	229.1	84.4	1	173.6	77.8	25.8	86.7	31.75	40.0	39.8	203.0	64	81.5	1049.5	83.0	5.1	148.0	238.0	2477.8492020609697	33.83299384807353	29.62322993418663	120.97018572933943
1	n6iUuED	1	60.0	intervention	9963.0	4.2	59.6	34.0	8.6	2.4	86.50000000000004	175.0	57.2	1	153.7	47.4	20.0	77.1	44.0	19.0	29.1	162.0	52	100.0	1332.0	96.0	5.4	117.0	235.0	1346.6757102675501	39.6773917079233	29.54838993467985	105.74467985395685
2	PCQ6HSz	1	30.0	active	10119.0	4.2	71.7	10.5	3.0	0.9	258.9	388.7	70.8	1	159.3	53.1	20.9	72.9	35.5	40.0	31.2	192.0	59	81.0	1057.5	88.0	4.5	56.0	190.0	963.30084642821	42.62398688949203	31.858804470787568	132.46037670308985
3	cG8nNar	1	60.0	intervention	11350.0	3.1	53.2	6.9	0.3	0.0	251.6	464.6	53.2	1	148.5	53.3	24.1	85.5	24.25	27.0	30.0	150.0	63	110.0	1493.5	99.0	5.6	116.0	293.0	1706.41251751702	32.34339416330994	19.405849035885023	170.58935795047498
4	19Rvga4	1	50.0	active	10149.0	3.0	48.5	13.8	1.1	0.0	250.20000000000005	420.0	48.5	1	160.0	70.2	27.4	96.3	31.0	28.0	25.0	172.0	58	99.5	1324.5	83.0	5.6	105.0	230.0	1819.2322428356301	40.17668419056524	34.50534760238979	129.48530537724398
5	7VyxEfP	1	50.0	active	10947.0	3.5	59.9	12.2	0.3	0.0	234.90000000000003	397.8	59.9	1	160.6	54.8	21.2	78.0	48.0	31.0	27.3	180.0	61	88.0	1360.0	91.0	5.4	81.0	197.0	1982.85799390851	40.71348524721709	31.47622619773076	137.65311704139407
6	ykATymT	1	50.0	control	11921.0	5.5	94.5	13.8	0.8	0.1	237.9	479.6	94.4	1	161.0	55.1	21.2	78.5	50.75		26.1	178.0	58	81.5	1339.0	88.0	5.6	91.0	201.0	2255.67775701035	38.2924762528322	34.655229351168806	129.53967836275706
7	DngS3wQ	1	50.0	control	11238.0	4.8	81.2	13.0	1.7	0.4	193.9	439.50000000000006	80.8	1	155.8	75.1	30.9	97.2	50.0	30.0	24.1	177.0	47	101.0	1304.5	93.0	5.5	78.0	239.0	1397.27118700617	25.504052742921797	18.367292134490835	180.9755094042223
8	hOQZ6eQ	1	50.0	intervention	8880.0	1.9	34.4	1.6	0.1	0.0	227.0	344.7000000000001	34.4	1	161.0	47.4	18.2	76.0	29.75	29.0	31.2	172.0	70	101.5	1057.0	97.0	5.4	56.0	203.0	1867.7624355302103	40.905497719319854	35.11127749597959	106.55563408799264
9	Xxz0D1Y	1	30.0	active	11932.0	3.8	61.9	14.5	3.7	0.7	260.90000000000003	340.3	61.2	1	149.4	45.7	20.4	77.8	36.5	36.0	37.6	178.0	71	91.0	1278.5	85.0	5.4	114.0	183.0	1605.11659639164	34.66356259391879	31.321246825293702	139.18378859243134
10	H5gxzUe	1	60.0	control	7974.0	2.4	43.7	3.0	0.2	0.0	199.50000000000009	360.5	43.7	1	154.5	48.0	20.1	70.8	43.5	32.0	25.6	151.0	59	104.5	1632.0	88.0	5.6	67.0	259.0	901.4331294435069	45.47422858696628	36.311257769075524	120.5316668300543
11	AN39dcx	1	30.0	active	14374.0	5.2	83.3	23.2	5.9	0.9	203.79999999999995	522.2	82.39999999999998	1	160.5	48.8	18.9	64.9	41.0	39.0	37.9	170.0	55	70.5	1034.5	88.0	5.1	64.0	205.0	1979.79425256822	29.584798252602173	30.57206313947205	151.36841283125437
12	zkn7zwi	1	30.0	control	11044.0	4.3	66.8	25.0	2.2	0.5	196.1	218.7	66.3	1	162.7	49.6	18.7	69.6	23.75	50.0	33.0	194.0	56	74.5	944.5	86.0	5.1	57.0	165.0	1537.68350557768	38.20902062881146	31.628803947519213	128.72172267966423
13	7aX8qPM	0	40.0	active	14906.0	6.9	90.5	41.9	18.9	12.9	183.4	253.1	77.6	1	176.2	83.4	26.8	93.2	48.5	63.0	33.9	195.0	67	109.0	1255.5	83.0	4.7	204.0	234.0	1619.7486149782599	47.09776909162635	30.842789410678783	83.57227941278768
14	9lknNrE	0	30.0	active	12149.0	4.0	60.6	17.4	7.2	4.4	244.4	367.8	56.2	1	173.3	77.6	25.8	80.1	49.0	67.0	33.8	189.0	67	100.5	1517.0	87.0	5.7	222.0	250.0	2213.9051325785103	38.127899348593104	20.013488779706254	166.42140168062608
15	VSQ534M	0	30.0	active	9582.0	4.2	53.5	24.2	13.9	11.4	205.6	286.2	42.1	1	167.0	62.0	22.2	76.9	42.75	60.0	34.6	184.0	67	89.5	1222.5	81.0	4.7	115.0	163.0	1518.31815487884	38.59693511095856	35.027045099558514	119.30132988330536
16	8LJdmAZ	0	40.0	active	10068.0	5.3	74.0	45.6	18.1	2.0	262.3	257.7	72.0	1	170.1	66.4	22.9	79.6	28.67	47.0	41.4	192.0	57	76.0	1049.0	88.0	5.0	216.0	271.0	1934.40890959177	35.28898005263186	35.25211916541931	131.80832596713438
17	wqLdOXu	0	20.0	control	7559.0	3.3	49.1	19.5	7.4	1.9	155.89999999999995	189.7	47.2	1	163.9	61.2	22.7	73.6	46.0	56.0	46.8	204.0	63	95.0	1119.0	96.0	5.1	107.0	225.0	2367.98509203898	35.738006774232225	28.303980581363145	145.95519457178645
18	liG8v69	1	50.0	control	8377.0	3.2	54.6	8.3	1.0	0.0	241.5	406.8	54.6	1	156.5	57.5	23.4	80.4	51.5	35.0	40.6	163.0	44	92.5	1210.0	88.0	5.6	52.0	252.0	1269.74982808224	53.190335499691926	39.17416905500153	108.10192580987905
19	LUq3eu2	0	40.0	intervention	8399.0	4.3	66.4	22.9	8.6	2.1	74.89999999999998	221.6	64.30000000000001	1	173.6	79.1	26.2	85.5	54.25	58.0	42.0	166.0	49	94.5	1353.5	86.0	5.4	95.0	185.0	1587.1893326705301	31.480888064258377	24.191852639471897	128.78759777084116
20	NwO8JXk	1	50.0	active	13806.0	5.6	81.3	33.6	15.8	3.5	133.0	270.4	77.8	1	151.1	49.4	21.6	78.4	39.75	27.0	34.0	166.0	49	100.0	1179.5	89.0	5.2	69.0	267.0	1584.98998117026	44.77968959070878	26.573488103530348	148.51016576041098
21	JjFGK1l	1	60.0	intervention	16330.0	8.9	115.4	73.0	28.3	13.8	160.8	291.4	101.6	1	151.1	44.9	19.6	71.6	44.0	31.0	45.8	175.0	59	87.5	1217.5	93.0	5.1	57.0	188.0	1607.0659243483099	47.5168034135965	39.0153055933849	115.30985056785973
22	VXlZ8RM	1	50.0	active	12685.0	5.2	87.8	14.9	3.0	0.7	208.20000000000005	380.2	87.1	1	160.1	49.5	19.3	75.3	50.75	36.0	35.5	185.0	59	92.0	1239.5	92.0	5.7	103.0	244.0	1301.07823718607	35.521686556280066	28.894823713350554	104.93419247886771
23	ni9at5K	0	30.0	intervention	9024.0	4.0	63.8	18.2	5.4	0.7	262.9	291.6	63.1	1	176.9	70.7	22.5	81.1	48.5	65.0	39.3	204.0	54	77.5	1238.5	94.0	5.1	57.0	155.0	2025.15285111731	30.481273380799365	23.072814742840187	104.5108789175093
24	GiPqVrh	0	40.0	control	10679.0	2.5	42.4	3.9	1.0	0.4	227.5	227.3	42.0	1	173.3	65.7	21.8	79.5	31.75	49.0	35.9	188.0	67	84.5	1095.0	88.0	5.1	74.0	183.0	2163.93786433381	35.54071428438795	29.049869526516535	134.4127365842819
25	3fzUHly	0	30.0	control	7645.0	3.8	57.8	22.8	3.8	1.6	182.40000000000003	174.89999999999995	56.2	1	177.0	66.5	21.2	81.0	21.5	48.0	28.8	203.0	75	92.0	1201.0	90.0	4.8	63.0	159.0	1978.47811121727	35.15576024647397	33.16854352348661	120.56416368698608
26	qlEOouT	0	30.0	intervention	10122.0	3.8	65.7	5.3	0.6	0.2	211.9	174.2	65.5	1	186.4	72.4	20.8	77.6	36.5	60.0	38.5	190.0	66	91.0	1328.5	96.0	5.1	107.0	198.0	1903.5726254979102	25.461872331804194	20.966579250703152	160.09597519296682
27	ExpliB7	0	40.0	active	12624.0	4.7	75.7	13.1	2.9	1.6	269.2	233.0	74.10000000000002	1	172.8	67.3	22.5	81.6	32.75	54.0	21.8	155.0	59	96.0	1427.0	89.0	5.2	116.0	185.0	1831.57668839849	36.979648811919354	32.87388850828483	134.2605472593597
28	JtFbmQH	1	40.0	active	13075.0	5.6	85.1	26.5	8.5	5.2	248.99999999999997	243.7	79.89999999999998	1	160.6	59.0	22.8	71.8	48.25	28.0	36.6	177.0	54	91.5	1091.5	82.0	5.4	43.0	140.0	1288.45250670972	39.29668495345529	28.107522481294488	137.01757076708955
29	L9rYN3c	0	30.0	intervention	12271.0	3.5	59.1	6.0	1.4	0.8	317.7999999999999	261.5	58.3	1	176.8	82.5	26.3	87.1	50.25	50.0	34.9	177.0	62	82.0	1067.5	81.0	5.1	67.0	200.0	1905.86390589351	36.50912755811177	28.939001314499173	139.5427841545617
30	e5pseIl	0	50.0	active	9539.0	4.9	56.5	26.5	11.9	11.3	128.3	110.8	45.2	1	167.0	68.9	24.7	83.8	30.2	45.0	33.6	168.0	55	89.0	1400.0	85.0	5.2	106.0	197.0	3102.4993419394605	27.03687866775622	19.310999534132886	165.59008734560626
31	DhZX4p1	1	40.0	intervention	10969.0	4.4	69.5	21.2	4.5	1.5	242.5	281.0	68.0	1	162.6	54.4	20.5	74.6	41.75	31.0	29.2	164.0	51	91.5	1225.0	90.0	5.1	55.0	160.0	1377.5475976916598	39.89006287316563	28.465874920662426	145.02252546578302
32	COjyqKe	1	50.0	active	10660.0	4.5	72.3	19.8	3.3	0.4	269.4	350.2	71.89999999999998	1	161.1	47.8	18.4	71.8	30.0	32.0	29.2	167.0	58	88.0	1219.0	77.0	5.1	60.0	177.0	1768.84967140707	34.21305611071077	33.03595932403995	123.67292057424956
33	wIyy3e6	0	30.0	control	7248.0	2.0	32.3	8.3	2.0	1.2	304.2999999999999	239.2	31.1	1	177.5	75.8	24.0	87.3	41.75	54.0	29.0	193.0	62	89.0	1340.5	97.0	4.9	231.0	171.0	1223.9936984323801	39.004228762865296	30.169870559723954	133.81852405532365
34	JyPEAfa	1	40.0	intervention	9822.0	4.4	62.7	25.0	7.7	5.5	240.3	194.8	57.2	1	164.5	49.8	18.4	65.5	36.0	39.0	33.7	181.0	64	76.0	1048.0	89.0	4.8	38.0	148.0	635.3203791203811	50.07584334820137	39.49202115083642	106.71270751152676
35	qf65C9U	1	30.0	active	11464.0	5.0	76.0	34.0	4.5	0.7	294.30000000000007	353.9	75.3	1	154.7	58.2	24.3	78.4	48.25	33.0	26.8	201.0	65	96.0	1128.5	87.0	5.0	62.0	176.0	1185.62960626024	31.23918393489299	20.819810818802843	132.3689830657082
36	tgmnTPZ	1	60.0	active	11493.0	5.8	98.9	15.7	0.5	0.0	197.19999999999996	376.7000000000001	98.9	1	151.9	58.7	25.4	89.1	42.75	24.0			51	131.5	1354.5	90.0	5.4	71.0	217.0	1370.64261615545	35.266232858886	30.802875273153692	121.82376574580366
37	xMmqIs8	1	50.0	control	10516.0	2.5	42.9	7.1	1.1	0.1	208.0	545.5	42.8	1	153.0	62.3	26.6	88.7	41.25	31.0	28.7	179.0	50	81.5	1214.0	86.0	5.1	51.0	205.0	1964.0855819102499	43.38078526113925	29.78320993721247	139.97931871239157
38	Pu79lUF	1	50.0	intervention	8536.0	2.4	40.8	7.2	0.3	0.0	230.5	314.7	40.8	1	160.5	92.1	35.7	112.0	40.5	32.0	25.9	169.0	56	119.5	1404.0	99.0	5.5	178.0	207.0	1355.0606836756801	53.104060427079524	33.962237729582036	119.53242356860953
39	oFe9ezH	1	50.0	active	10919.0	5.6	86.7	35.0	3.0	0.2	271.70000000000005	299.2	86.5	1	162.2	48.4	18.3	68.9	48.0	20.0	26.8	160.0	53	99.0	1405.0	89.0	5.0	57.0	195.0	1932.15301668692	28.38934078306099	25.948071373288354	96.5677065501792
40	hvyOP2h	1	60.0	active	15541.0	4.7	79.5	15.2	1.6	0.3	257.1	325.9	79.2	1	151.5	64.2	27.9	100.2	36.0	33.0	26.0	164.0	58	96.0	1187.5	92.0	5.9	158.0	229.0	1777.0418590201602	41.55339934881206	31.608719500102648	123.26976973882013
41	qChROet	1	50.0	active	10575.0	2.9	47.4	11.2	1.0	0.2	315.9	329.2000000000001	47.2	1	154.6	53.5	22.3	79.5	38.5	35.0	22.6	184.0	62	69.5	1031.5	100.0	5.6	108.0	195.0	1997.2898004062602	37.85418316338964	32.6225239851434	129.83749139442222
42	sjhtN6G	1	60.0	active	14634.0	5.5	86.6	31.9	3.5	0.1	218.09999999999994	474.6	86.5	1	157.5	55.7	22.4	76.3	29.0	28.0	29.2	167.0	61	79.5	1167.0	86.0	5.5	62.0	188.0	1828.4270414893201	36.480843664833216	31.191198079964146	140.97383352501384
43	IUD6Vmm	1	60.0	intervention	11678.0	3.6	62.9	4.6	0.5	0.1	186.00000000000009	351.8	62.8	1	158.7	61.0	24.2	90.6	39.0	29.0	30.0	170.0	53	106.0	1391.5	101.0	5.7	45.0	209.0	1508.6912005398199	41.056356524223425	29.379325161295995	133.20926700560125
44	WgeajLl	1	60.0	active	11576.0	3.1	55.2	4.7	0.4	0.0	190.79999999999995	511.00000000000006	55.2	1	151.3	54.9	23.9	87.2	31.5	32.0	27.3	165.0	54	84.0	1369.5	133.0	6.6	70.0	210.0	1482.80669195724	35.652257534113545	30.426177813380765	115.24628107303414
45	U2UNDJQ	1	50.0	control	8155.0	3.4	57.7	10.6	1.1	0.0	221.49999999999997	438.6	57.7	1	143.3	48.0	23.3	80.4	32.5	33.0	36.2	157.0	58	106.5	1287.0	98.0	5.7	49.0	202.0	2356.69996573157	41.19178221946803	29.283260427680297	126.89220091941507
46	TwyH3rr	1	50.0	intervention	14941.0	5.6	78.3	35.1	17.7	13.5	198.5	514.5	64.8	1	150.4	46.9	20.7	75.2	45.25	29.0	34.5	159.0	67	100.5	1432.5	92.0	5.2	67.0	234.0	1939.5905543454899	35.327770258724726	25.49330833615836	154.7677390037786
47	5LNFI7f	1	50.0	active	13834.0	6.1	93.6	35.7	9.5	1.3	263.6	388.2000000000001	92.3	1	156.6	51.9	21.1	76.2	41.5	31.0	24.4	161.0	79	108.0	1419.5	99.0	5.4	46.0	184.0	1753.54643559067	54.08491342026946	34.219686380012725	106.85590755157016
48	lE0r08x	1	60.0	active	14240.0	4.8	83.7	7.7	1.2	0.1	240.29999999999995	424.9	83.60000000000002	1	148.9	44.7	20.1	81.2	46.75	32.0	24.3	149.0	64	100.5	1288.5	89.0	5.4	105.0	239.0	2118.58947053972	37.569980190542545	26.49949630761956	150.69218388348895
49	bcrN5zo	1	30.0	active	12623.0	4.6	73.2	26.3	4.4	0.8	212.1	246.2	72.4	1	154.6	43.9	18.3	63.2	43.5	41.0	42.8	172.0	58	73.0	1167.0	84.0	4.9	53.0	162.0	1900.61643256607	44.49774909138093	28.512079557606373	121.02501426583288
50	n46Z5vw	1	50.0	control	9263.0	2.8	48.6	4.3	0.4	0.2	317.19999999999993	356.0	48.4	1	153.7	46.3	19.5	68.2	42.0	35.0	31.5	156.0	63	83.5	1153.5	78.0	5.4	43.0	208.0	1498.2357864292098	32.97270770882941	28.539272056664487	125.4442264546537
51	DjIF1br	1	50.0	active	14084.0	4.7	74.7	21.4	1.3	0.4	207.4	321.9000000000001	74.3	1	159.0	73.2	28.9	92.9	48.25	37.0	28.6	175.0	59	121.5	1383.0	87.0	5.1	104.0	233.0	1562.7027916392801	49.72893368558942	32.3609834908476	126.18365227019764
52	l2UfHvr	1	50.0	intervention	10156.0	2.3	40.0	4.9	1.3	0.1	140.19999999999993	450.6	39.9	1	164.6	60.2	22.2	85.7	40.75	30.0	32.8	156.0	47	85.0	1301.0	91.0	5.4	95.0	227.0	1456.77869446391	50.17519846348985	28.019732981825555	136.7719598563542
53	jipxfE6	1	50.0	active	15105.0	6.1	100.1	23.9	2.3	0.2	288.19999999999993	319.5	99.9	1	147.6	57.4	26.3	91.5	34.75	29.0	24.5	158.0	57	87.0	1442.0	107.0	5.6	50.0	192.0	1151.99481537036	40.200138804222725	22.980216454811693	145.20779701343957
54	fKYiPOf	1	50.0	active	7873.0	3.3	55.5	7.4	1.5	0.5	229.5	378.5	55.0	1	160.7	57.6	22.3	75.8	52.5	39.0	30.2	159.0	52	91.0	1056.5	86.0	5.2	72.0	233.0	2469.31059847043	27.08370060683943	23.974726153411456	129.97401414261066
55	NJHM22e	1	60.0	active	11030.0	4.9	81.5	16.4	1.0	0.2	281.99999999999994	302.8	81.3	1	153.5	45.9	19.4	74.6	42.25	34.0	31.5	178.0	55	67.5	1075.5	92.0	5.2	68.0	201.0	1482.93341087128	39.70498751263567	32.9183774054524	136.65478478011386
56	NqD2pPc	1	60.0	active	14993.0	5.9	94.5	27.6	3.0	0.1	269.80000000000007	460.8	94.4	1	161.9	59.5	22.6	83.5	29.25	32.0	31.5	171.0	74	104.5	1408.0	88.0	5.2	39.0	215.0	2047.57585053839	39.03976461349497	30.370428151681352	144.31492947031745
57	bmFZXOb	1	60.0	control	11779.0	2.4	40.1	5.0	0.0	0.0	199.9	350.0	40.1	1	141.7	51.9	25.8	86.75	13.25	19.0	25.8	163.0	66	100.0	1486.0	93.0	5.0	82.0	166.0	1405.40154486245	44.29314819026639	32.838487782377484	129.2902151231475
58	qNoEJYX	1	60.0	active	13502.0	4.4	73.2	16.0	1.1	0.2	223.20000000000005	547.6999999999998	73.0	1	156.2	46.6	19.0	77.0	42.5	34.0	37.7	186.0	71	77.0	992.5	79.0	5.5	95.0	165.0	1313.9191627340801	33.67411783766931	19.874551071437065	166.58856218683084
59	Uq0b6WG	1	40.0	active	18156.0	9.3	121.9	59.5	39.8	22.4	176.39999999999995	393.1	99.5	1	157.5	53.6	21.6	74.0	49.75	29.0	44.2	182.0	41	76.0	1028.0	87.0	4.9	109.0	205.0	2014.4093267204998	22.75419796388428	13.14357298972699	121.27755311169588
60	lpp9X6N	0	40.0	active	10596.0	4.2	68.9	16.8	1.0	0.5	144.79999999999995	232.7	68.4	1	178.4	74.3	23.3	91.1	49.75	55.0	42.3	182.0	52	103.0	1195.5	96.0	5.1	98.0	196.0	1471.7989830863698	47.02566939282346	26.6024345165005	139.3405943650894
61	X33hbiU	1	30.0	active	11685.0	7.4	85.2	38.3	20.8	15.3	263.4	347.4000000000001	69.9	1	166.4	54.4	19.6	70.5	39.0	39.0	37.8	171.0	59	95.5	1130.5	83.0	5.4	50.0	161.0	1510.14249868776	23.705953753502197	26.982670209591635	100.71633774033577
62	NKUno4N	1	40.0	control	10902.0	4.1	66.9	18.8	1.8	0.4	248.40000000000003	369.8	66.5	1	158.2	53.4	21.3	78.1	48.25	28.0	29.4	179.0	57	98.0	1131.5	94.0	5.0	64.0	184.0	1408.0404271735401	28.38123813756537	30.10407693605529	153.56345585787687
63	AOPByTQ	1	40.0	active	22507.0	10.6	140.9	53.4	26.6	21.7	116.39999999999998	390.6	119.2	1	153.5	51.1	21.6	70.4	43.25	30.0	45.5	163.0	53	104.0	1248.5	96.0	5.4	40.0	269.0	1327.25618599023	30.660738805131817	31.432597585468397	140.79115667397954
64	A07Bjjo	1	60.0	active	12410.0	5.1	71.7	40.6	15.7	3.6	280.7	393.5	68.10000000000001	1	169.9	66.2	22.9	86.5	45.75	28.0	27.7	160.0	50	79.0	1138.5	91.0	5.2	88.0	277.0	1747.84870253458	41.200818413946436	25.59986832851699	150.2899745437171
65	Dz1Eq6u	1	40.0	active	12424.0	4.9	81.2	18.1	3.5	0.6	164.5	487.8	80.60000000000002	1	160.7	52.6	20.3	74.0	53.75	38.0	35.5	177.0	62	81.5	1101.0	102.0	4.9	60.0	155.0	1984.48731535474	49.07079884011056	22.740872119332646	116.70896126618558
66	h7FJsmb	1	50.0	active	11711.0	4.1	70.7	8.1	1.1	0.2	179.70000000000005	426.2	70.5	1	164.4	52.4	19.3	73.0	34.0	32.0	27.0	162.0	54	73.5	987.5	83.0	5.2	71.0	275.0	1934.1288749120802	32.733619354084375	21.361439490788587	114.34772276393394
67	Ixyk0dn	1	60.0	intervention	6960.0	2.2	37.9	5.3	0.1	0.0	275.6	294.9000000000001	37.9	1	152.8	48.3	20.6	79.0	24.0	29.0	22.3	166.0	67	88.0	1499.0	88.0	5.6	60.0	188.0	1630.26664679707	41.96899650588581	17.22705242463369	165.37894747683345
68	2TOG1ne	1	60.0	active	14087.0	4.4	74.8	8.5	0.3	0.0	251.0	345.1	74.8	1	158.0	62.3	24.9	91.0	20.25	26.0	27.7	175.0	58	92.0	1284.5	106.0	5.5	69.0	222.0	2018.0030866116101	35.63942672662561	36.92120761798658	117.7053888041196
69	mNDD3lD	1	60.0	intervention	10532.0	3.7	61.4	12.4	2.7	1.3	249.20000000000005	435.0	60.1	1	156.5	54.2	22.1	92.5	38.5	27.0	22.5	178.0	61	110.0	1510.5	90.0	5.4	67.0	271.0	1537.3798261704999	52.44723597412487	28.734880946745037	134.01122022975278
70	uvaa1X0	1	50.0	control	7607.0	3.1	53.5	6.3	0.4	0.0	158.59999999999997	383.2	53.5	1	155.0	54.1	22.5	91.25	39.25	27.0	26.8	169.0	65	80.5	1095.5	92.0	5.2	139.0	218.0	1485.83943812285	43.913692047129324	31.15660539411292	136.95083991768064
71	7HvvDri	0	60.0	active	12088.0	5.1	79.7	26.0	4.6	1.3	231.9	230.3	78.4	1	172.7	64.9	21.7	77.8	35.0	43.0	34.5	186.0	51	73.0	1089.0	100.0	5.5	92.0	177.0	1850.0220819868398	41.60772196811208	24.11907040987596	150.65388468555562
72	goi2O8G	1	30.0	control	8168.0	7.2	122.6	19.0	2.4	0.3	164.79999999999995	609.0	122.3	1	155.4	50.1	20.7	68.2	50.0	46.0	34.5	181.0	70	80.5	1078.5	85.0	5.2	47.0	159.0	1237.07919846136	34.75107967735889	21.263987604618546	161.807599579426
73	dQAofet	1	60.0	control	11571.0	2.5	45.2	0.8	0.0	0.0	197.1	393.9	45.2	1	156.8	43.9	17.8	73.0	20.75	28.0	25.7	168.0	49	79.5	1147.5	80.0	5.6	60.0	201.0	1660.77234408746	43.73925330334684	36.92079398636368	122.3287382917614
74	z5i3hDe	1	50.0	active	17678.0	8.7	137.0	45.0	10.9	1.2	183.5	560.0	135.8	1	149.9	38.1	16.9	59.0	47.75	29.0	39.6	162.0	57	75.5	1132.0	91.0	5.7	37.0	231.0	1618.4633194249	38.09008438732767	27.96183028059644	146.47537356608117
75	f6mmRXY	1	50.0	active	13649.0	5.5	87.3	29.0	2.7	0.8	222.20000000000005	372.2	86.5	1	154.2	54.7	23.0	84.5	31.0	29.0	27.0	168.0	61	92.0	1156.5	78.0	5.5	175.0	292.0	2001.9622606888397	45.52021508633082	37.95741102278423	117.348285540539
76	wXoqhKU	1	30.0	active	17514.0	8.6	125.1	52.7	19.8	8.9	235.4	505.0	116.2	1	150.4	44.0	19.4	65.0	39.0	22.0	49.7	165.0	46	70.0	970.0	87.0	5.1	52.0	186.0	1946.97768080041	33.106705743602745	31.000938878763485	144.27230453683526
77	eEiuHUM	0	40.0	active	12596.0	6.5	92.3	46.6	7.9	5.7	148.70000000000005	158.8	86.6	1	167.4	62.8	22.4	80.1	27.25	49.0	30.5	182.0	70	101.5	1319.0	94.0	5.1	203.0	229.0	2883.83076943705	38.66693810311954	23.287163265296286	153.8719458293526
78	84sCyH6	1	50.0	active	11358.0	5.1	81.9	8.9	4.5	4.3	221.9	245.6	77.60000000000002	1	151.4	44.8	19.5	64.8	33.75	24.0	34.1	180.0	78	89.0	1236.0	96.0	5.4	37.0	197.0	1934.5424293232397	31.416644098212213	22.28846429662897	146.33075739085174
79	zV2Uljb	1	40.0	active	12189.0	6.7	112.0	21.3	2.7	0.5	191.20000000000005	381.0	111.5	1	158.4	49.0	19.5	73.0	50.25	34.0	33.6	184.0	58	70.0	997.5	90.0	5.1	47.0	178.0	2050.83620633903	37.16992485584653	22.677847806355928	118.44843585783148
80	4RFDG0t	1	60.0	control	6044.0	1.9	32.4	3.9	0.2	0.0	291.99999999999994	415.4	32.4	1	158.7	69.3	27.5	95.5	35.5	45.0	20.0	165.0	69	90.5	1263.5	100.0	5.8	139.0	267.0	1496.08689118387	43.74721395998289	23.622127163661307	152.63810740593303
81	KOH6WyP	1	60.0	intervention	13881.0	5.5	82.0	45.7	2.5	0.1	217.5	493.5	81.9	1	154.0	47.1	19.8	70.3	39.25	16.0	30.7	173.0	52	91.5	1251.0	108.0	6.1	46.0	224.0	2048.00328178903	59.06650411529626	33.15376024314723	105.5126020903457
82	5k5uewk	0	50.0	intervention	10626.0	3.7	64.7	6.3	1.1	0.6	171.5	279.8	64.10000000000001	1	175.6	74.7	24.2	85.0	38.0	45.0	42.5	189.0	62	98.0	1196.0	81.0	4.9	63.0	204.0	2481.29058581498	31.89555606818411	23.716907360586266	108.87029884408354
83	ZkE5lKp	0	30.0	active	19732.0	10.0	109.5	59.3	47.9	45.0	206.00000000000009	292.7	64.5	1	167.9	58.6	20.7	70.1	35.75	53.0	53.0	175.0	46	86.0	1056.5	89.0	5.2	62.0	202.0	1748.43757041189	43.41018549076573	34.32098234883373	129.49716588761441
84	objBJyV	0	30.0	control	8345.0	2.6	44.2	6.4	0.8	0.3	177.00000000000003	166.89999999999995	43.90000000000001	1	172.3	75.0	25.2	86.7	40.25	56.0	36.5	177.0	57	91.5	1132.5	91.0	5.0	83.0	201.0	1427.18268855569	40.78971095315785	27.12169240948062	143.02913111820845
85	0qLa7Pf	1	30.0	active	11275.0	3.4	56.8	8.6	2.1	0.6	293.80000000000007	290.1	56.2	1	164.0	52.5	19.5	78.8	27.0	35.0	32.0	173.0	45	72.5	1004.5	102.0	5.2	60.0	192.0	1898.45512683662	37.04019161640782	38.186182695159566	114.87896741479472
86	38tfEfy	1	50.0	intervention	9027.0	2.5	45.3	2.2	0.0	0.0	208.80000000000007	393.6	45.3	1	149.1	54.2	24.3	83.25	40.5	23.0	25.0	175.0	64	87.5	1238.5	83.0	5.2	148.0	198.0	1433.52921025001	35.682423132180084	27.539030834350747	141.61020285203747
87	fbttCu2	1	50.0	intervention	8899.0	2.9	47.4	12.8	2.3	0.1	136.20000000000005	258.0	47.3	1	156.3	59.2	24.2	85.25	44.5	33.0	25.6	186.0	72	103.0	1197.5	116.0	6.2	85.0	209.0	1683.9302531617002	36.47960969043939	32.4372270812907	137.52386398180792
88	stIeZR3	1	60.0	intervention	8685.0	3.9	64.4	15.1	3.2	0.6	281.6	405.6	63.8	1	157.4	62.4	25.1	81.0	50.5	37.0	39.5	179.0	67	111.0	1318.5	99.0	5.7	83.0	229.0	1591.6964084145902	42.8088156757654	35.548025140049404	126.00713106378932
89	GstdEiw	1	40.0	intervention	8017.0	1.7	30.0	2.8	0.3	0.0	243.1	386.4	30.0	1	147.9	63.5	29.0	93.5	36.75	27.0	20.9	173.0	65	95.0	1246.5	92.0	5.2	58.0	240.0	1846.17082933773	33.96485501941291	28.10554269431191	112.76985030388224
90	gZcOm6a	1	50.0	control	7897.0	2.3	38.4	7.8	0.1	0.0	249.79999999999995	390.1	38.4	1	158.4	53.2	21.2	81.0	33.0	31.0	25.0	171.0	63	81.0	1192.5	95.0	5.6	62.0	224.0	1914.8072596938	35.142514645679604	28.383132660864163	132.791771710772
91	JXVRq7Q	1	50.0	intervention	8409.0	2.6	44.2	5.3	1.2	0.6	338.6	308.5	43.6	1	159.5	64.7	25.4	92.5	33.5	28.0	16.8	162.0	52	92.5	1169.5	92.0	5.9	212.0	261.0	1828.79831215441	35.020081722443784	26.24476421229333	149.5195456727607
92	ikIq86r	1	50.0	active	10530.0	3.3	55.9	6.8	0.5	0.0	257.9	470.6	55.9	1	154.4	59.7	25.0	94.25	34.0	26.0	23.1	168.0	64	99.5	1411.5	96.0	5.4	60.0	259.0	1609.39164948708	43.28467971406796	31.548117574772462	133.11604340722835
93	b4po8DF	1	40.0	intervention	8523.0	2.1	35.4	6.9	0.6	0.2	249.6	433.5	35.2	1	160.5	65.6	25.4	81.0	36.0	33.0	28.9	176.0	61	92.5	1102.5	94.0	5.2	101.0	194.0	1153.70779237969	43.72165066432317	30.42176749208656	132.57699631648742
94	Jwah7qw	1	40.0	control	10529.0	4.0	65.1	14.8	2.4	1.6	165.49999999999994	348.2000000000001	63.49999999999999	1	158.0	66.6	26.6	90.0	45.5	33.0	28.9	178.0	70	82.0	1211.0	84.0	5.4	72.0	221.0	2813.13588927777	26.38313888198657	18.28682664253798	120.43125662578927
95	sgILIcB	1	50.0	active	14086.0	5.8	95.4	23.5	3.1	0.6	224.5	447.30000000000007	94.8	1	165.2	60.6	22.2	83.5	35.5	18.0	26.8	156.0	51	69.0	979.5	82.0	5.6	70.0	269.0	2225.3344128110502	32.18859459059786	25.150586687000327	144.45988067790992
96	bQG48p8	1	60.0	active	10739.0	4.6	75.1	17.0	3.2	0.6	369.6	375.6	74.5	1	159.5	53.3	20.9	81.5	39.25	31.0	30.7	176.0	69	113.0	1443.0	84.0	5.2	56.0	226.0	2435.5040389721103	48.86575369710806	35.24479486183865	115.7172375557224
97	vlrYyVq	1	50.0	active	12086.0	5.7	87.2	33.5	9.6	1.8	151.8	315.5	85.4	1	145.3	44.3	20.9	69.5	34.25	28.0	41.7	176.0	53	78.0	1091.5	107.0	5.8	73.0	252.0	1708.0885004169	37.23614316175506	23.980796607996783	106.44870467566788
98	uCy0Ok8	1	50.0	active	8293.0	4.2	70.9	15.1	1.8	0.3	167.20000000000005	505.0	70.60000000000002	1	150.5	47.9	21.1	77.5	43.0	32.0	37.5	174.0	64	102.5	1362.5	91.0	5.2	62.0	229.0	2267.40061513409	30.39719133196237	20.298482256654317	166.02441408008698
99	nZzqmif	1	60.0	intervention	10458.0	5.4	79.8	28.3	13.4	7.1	164.3	418.5	72.7	1	164.7	58.3	21.4	81.25	45.5	31.0	30.7	163.0	63	88.5	1109.0	79.0	5.2	134.0	279.0	3353.59791023652	32.53680132628702	23.185385321078464	123.88973090184463
100	QiPgYgp	0	50.0	control	11737.0	3.5	61.0	6.4	0.1	0.1	254.99999999999997	326.8	60.9	1	164.2	67.9	25.1	92.0	16.0	43.0	34.0	183.0	63	96.5	1257.0	92.0	5.2	80.0	192.0	2882.1998919209004	33.60290103110308	24.714260076424466	142.56432319402217
101	FVMLtj5	1	40.0	intervention	13659.0	6.1	88.9	43.2	14.6	3.1	148.8	326.2999999999999	85.80000000000003	1	162.8	54.7	20.6	79.0	31.5	32.0	23.0	176.0	53	67.5	971.0	80.0	4.9	50.0	183.0	1529.07256597736	34.998903975892965	31.32310141877933	131.5287105975831
102	yCV31Md	1	50.0	control	12754.0	3.5	56.2	14.1	2.1	0.4	255.69999999999996	486.4	55.8	1	157.1	56.4	22.8	88.75	34.0	33.0	30.8	172.0	69	71.0	1220.5	90.0	5.4	55.0	187.0	1365.4913539945098	34.482909013826905	29.26425062189684	149.2443108030154
103	H6Im8Ym	1	50.0	intervention	9924.0	3.3	57.3	6.3	0.2	0.1	281.69999999999993	389.3	57.2	1	159.7	59.2	23.2	86.75	47.5	25.0	23.4	159.0	57	83.0	1204.0	82.0	5.1	71.0	210.0	1672.81069103296	45.009383140863136	39.85474770938548	106.96394287382783
104	lyVPTvp	1	50.0	active	18503.0	6.2	109.1	6.7	0.7	0.2	243.2	367.1	108.9	1	157.4	43.6	17.5	65.0	51.0				58	79.5	1059.5	89.0	5.0	46.0	218.0	1201.61543148869	36.987873013166215	25.948526619963665	154.27260554825506
105	hS7j29N	0	50.0	active	13054.0	6.1	91.1	46.4	5.4	0.0	146.0	205.3	91.1	1	164.1	65.3	24.2	83.0	35.0	42.0	40.5	178.0	48	96.0	1238.5	90.0	5.5	110.0	226.0	2267.9130665130897	36.591410130045226	24.371906307532647	119.47090947362824
106	WNRafS5	1	60.0	active	13062.0	5.3	88.9	13.7	1.3	0.1	266.79999999999995	447.6	88.80000000000003	1	156.4	48.0	19.6	71.75	44.0	31.0	27.7	166.0	35	80.0	1261.5	85.0	5.6	53.0	238.0	880.798597882735	47.36748211215926	24.661785971297565	149.32966894281222
107	0UH2v3G	0	50.0	intervention	9847.0	4.0	53.3	22.4	14.9	12.4	260.6	292.8	40.9	1	158.2	66.4	26.5	86.5	36.75	41.0	35.0	164.0	56	102.5	1318.5	89.0	5.6	236.0	226.0	2109.90837223988	40.82382594087279	34.046454852850616	96.83536586830091
108	Z9xFC5I	1	50.0	active	14681.0	6.4	91.5	43.6	15.9	5.5	257.40000000000003	380.8	86.0	1	158.2	62.9	25.1	88.75	30.25	29.0	31.0	166.0	48	83.0	1121.0	94.0	5.9	71.0	236.0	1592.6108663028601	41.464310324114116	28.51993392743765	143.99342890302003
109	qLZoDf5	0	60.0	active	8126.0	5.1	67.8	33.0	25.0	12.0	138.39999999999998	144.5	55.8	1	169.9	67.2	23.2	82.0	37.25	34.0	25.1	175.0	58	89.0	1364.0	90.0	5.5	103.0	184.0	1327.55632613639	41.774825482521145	26.99732056877129	145.74453617329368
110	cNsDUbc	1	50.0	intervention	12836.0	5.6	88.2	25.4	10.0	1.4	224.0	443.7	86.8	1	150.8	54.0	23.7	85.75	52.0	26.0	26.4	162.0	51	79.0	1076.0	88.0	5.6	78.0	221.0	1841.2182708147898	37.34682749613156	26.72044043344571	147.24829003675353
111	oLaA2zp	0	40.0	control	8626.0	1.8	30.6	3.3	0.5	0.1	241.29999999999995	331.5	30.5	1	164.2	60.8	22.5	81.0	12.0	51.0	30.4	178.0	70	85.0	1320.0	96.0	6.0	329.0	204.0	2222.6930075851	41.88028367208441	32.839398093079055	122.87941092354113
112	RVOByvh	0	30.0	active	13379.0	4.5	73.1	20.5	2.1	0.3	242.6	257.20000000000005	72.8	1	168.2	76.2	26.9	81.4	36.5	60.0	37.9	188.0	60	94.5	1004.5	93.0	4.9	119.0	162.0	1938.7301672854899	29.16139426642904	19.26842963321489	145.0782799289565
113	BCr9BBW	0	30.0	intervention	9934.0	5.0	70.5	42.9	11.9	0.2	173.3	138.3	70.3	1	170.7	61.3	21.0	75.7	38.5	50.0	37.8	198.0	81	91.0	1255.0	87.0	5.1	119.0	171.0	1723.85553782106	32.97203994853803	25.024392089538285	156.20059315844918
114	279Xbta	1	50.0	active	12883.0	5.6	97.7	11.7	1.3	0.1	190.1	489.1	97.6	1	152.4	49.2	21.1	83.0	29.25	32.0	31.5	179.0	68	91.0	1297.0	82.0	5.7	54.0	197.0	1862.23693977823	44.39073931096547	27.846195573529997	129.30937390451504
115	6gHgeQZ	1	50.0	active	12506.0	3.9	68.6	5.9	0.3	0.0	216.20000000000005	428.3	68.6	1	146.8	49.0	22.7	77.25	41.25	27.0	28.9	161.0	70	93.0	1224.0	83.0	5.6	140.0	224.0	1286.3397232731402	36.026416599265325	30.4700881878848	141.521953871097
116	c5iDYYi	1	60.0	active	10650.0	4.1	68.7	9.9	0.6	0.1	134.89999999999998	320.8	68.60000000000001	1	154.3	56.7	23.8	88.0	38.5	28.0	28.5	186.0	54	99.5	1261.0	95.0	5.1	126.0	284.0	1768.0459964469799	50.162672649998576	32.75013723809188	124.07648239285358
117	jl85FOS	0	60.0	active	11395.0	2.7	49.1	0.9	0.1	0.0	272.40000000000003	320.6	49.1	1	154.5	61.8	25.8	89.5	44.25	35.0	25.8	188.0	67	97.0	1222.0	92.0	5.5	134.0	207.0	2326.48597580622	35.89159453143228	27.714593234607854	147.25699933721052
118	mczHVCv	1	50.0	active	13545.0	5.9	90.3	36.2	7.3	0.7	226.6	306.9	89.6	1	163.7	64.6	24.1	89.5	43.0	28.0	27.3	145.0	50	96.5	1327.5	95.0	5.1	56.0	229.0	2003.44681794624	46.447552628956544	33.668780916003605	124.45292953685959
119	1krEdIi	1	50.0	control	8958.0	2.2	35.5	7.9	1.7	0.0	215.1	457.8	35.5	1	162.7	63.0	23.7	85.75	24.25	25.0	30.9	181.0	72	86.5	1231.0	86.0	5.2	111.0	259.0	1971.6212161057897	47.603101801801756	27.169541470267703	140.49506679645714
120	4KZiTHU	1	60.0	intervention	11150.0	3.8	62.9	8.9	0.5	0.1	194.0	452.2000000000001	62.8	1	145.6	45.3	21.3	77.9	39.5	27.0	26.0	156.0	56	82.0	1166.0	101.0	6.1	64.0	231.0	1319.44388753426	49.65772120745115	31.584868136328087	124.71874426500698
121	g6Wfmx9	1	50.0	active	14152.0	2.7	44.3	10.9	4.9	0.1	142.79999999999995	369.8	44.2	1	155.2	54.2	22.5	86.4	46.75	27.0	32.4	170.0	73	91.0	1196.0	86.0	5.1	47.0	158.0	784.009284571244	51.888356106798966	31.74170880300218	125.2104325911606
122	XCHtOI3	1	60.0	active	10366.0	2.8	47.6	8.4	0.8	0.1	238.9	542.3	47.5	1	160.0	51.3	20.0	80.25	41.0	25.0	23.3	155.0	51	86.0	1289.5	92.0	5.6	86.0	220.0	1659.38640514021	50.00970955725754	34.482367589005065	119.02464831757709
123	7cmouYY	0	60.0	active	18471.0	9.6	136.3	82.0	25.1	2.2	288.7	294.4	134.10000000000002	1	164.0	64.0	23.7	85.0	28.25	35.0	34.5	162.0	56	94.0	1573.0	82.0	5.4	109.0	210.0	1892.92792571082	50.011584703632685	36.157072873803855	117.67722069110614
124	O0C4yYz	1	40.0	intervention	11351.0	5.4	74.9	29.9	17.7	9.6	109.5	180.6	65.30000000000001	1	163.7	62.5	23.3	83.5	51.5	35.0	33.1	168.0	53	89.0	1144.0	84.0	5.2	62.0	251.0	994.327685032512	34.097777457541085	22.6707415175589	166.0901052370568
125	KIify5i	0	30.0	control	10888.0	3.5	55.7	14.0	1.4	0.8	198.3	252.1	54.90000000000001	1	175.5	71.4	23.1	82.5	44.25	46.0	33.1	194.0	56	83.5	1178.0	88.0	5.0	75.0	176.0	1707.8248428713198	37.78673209790777	35.02805091115665	124.61171700789343
126	lfdaYxL	1	40.0	active	15558.0	5.3	82.6	31.4	7.2	0.6	269.5999999999999	462.6	82.0	1	160.2	60.9	23.7	87.75	26.75	34.0	37.4	176.0	65	123.0	1264.5	102.0	5.2	44.0	150.0	1690.73989903594	39.93424915896917	34.63141272167739	84.77420848948465
127	112Cvay	0	40.0	active	14508.0	5.7	93.3	24.1	2.0	0.3	289.9	393.6	93.0	1	173.0	72.9	24.3	82.0	45.0	53.0	41.1	199.0	60	118.0	1424.0	91.0	4.8	135.0	222.0	2054.38817841366	35.917558378019315	30.2756062071942	96.92438914854395
128	RcL2Fbm	1	40.0	active	11546.0	3.7	60.6	15.9	1.1	0.2	285.4000000000001	333.6	60.4	1	167.5	58.9	20.9	82.25	27.75	34.0	35.4	185.0	63	101.5	1063.0	90.0	5.5	59.0	222.0	1473.7988611712801	40.053134941923865	37.02973592964491	109.48786681303991
129	KpYRdBH	1	60.0	control	8577.0	2.9	48.0	9.6	0.6	0.1	233.29999999999995	435.6	47.9	1	165.0	45.1	16.5	66.0	45.75	29.0	31.0	152.0	65	76.0	1157.5	83.0	5.5	71.0	197.0	1511.85628695818	40.31223895613152	27.464160422489854	148.69054908909425
130	SevLbCr	1	50.0	active										1	154.0	51.6	21.7	78.25	36.75	22.0	30.4	183.0	53	99.5	1199.0	81.0	4.9	48.0	223.0	1561.80322655953	32.063829189773315	29.37403421359205	149.12273267252772
131	GSJ2ej4	1	50.0	intervention	13472.0	4.5	73.0	23.5	2.6	0.7	202.1	379.7	72.3	1	156.3	51.7	21.1	81.25	36.0	32.0	27.2	168.0	60	79.0	1130.5	79.0	5.4	68.0	226.0	1843.7379033845998	42.27120403845008	32.239496858685925	133.49432910285142
132	aVfzhl3	1	60.0	intervention	11252.0	3.3	56.3	7.8	1.0	0.2	193.30000000000007	360.6	56.1	1	155.5	53.9	22.2	87.25	27.25	30.0	25.0	170.0	67	85.0	1406.0	101.0	6.2	79.0	194.0	1365.69981791443	41.11921166231983	27.259913093446013	150.21039951418845
133	WZeoSLk	1	60.0	active	10534.0	3.5	58.9	9.8	0.6	0.0	165.89999999999995	350.6	58.9	1	147.0	44.4	20.5	73.5	30.5	22.0	30.4	161.0	45	75.5	1194.5	92.0	5.7	80.0	289.0	1345.23125966974	40.02781073170279	37.65983342203923	121.64245222940079
134	SIC8XUM	1	50.0	active	11392.0	3.4	56.0	12.3	1.5	0.3	213.70000000000005	508.5	55.7	1	153.3	45.6	19.4	74.5	29.0	27.0	25.2	145.0	54	84.5	1240.0	93.0	5.5	42.0	207.0	1491.66445540082	46.81812186770956	20.53133571113386	154.22610976782448
135	WEKgD3L	0	40.0	intervention	12054.0	3.9	64.2	11.4	0.6	0.1	202.2	250.0	64.10000000000001	1	167.1	60.3	21.5	82.75	37.5	33.0	24.5	151.0	69	96.0	1186.5	92.0	5.4	87.0	180.0	1562.4154365778102	34.400226668191856	35.53469441196035	113.60051191805526
136	v3E21Yd	0	40.0	intervention	12007.0	3.3	53.1	12.9	0.9	0.8	178.5	232.2	52.3	1	169.2	65.9	23.0	82.2	34.5	53.0	38.6	163.0	48	87.0	1204.0	93.0	5.7	136.0	213.0	1716.3738400394102	35.677883389031855	35.66289448449285	121.59339713445354
137	24ZYXIS	0	60.0	active	11273.0	4.6	55.6	28.8	18.5	12.3	194.9	298.9	43.3	1	170.3	66.5	22.9	86.25	26.0	30.0	33.8	177.0	61	92.0	1270.5	78.0	4.9	67.0	211.0	2989.1085451150702	37.85715480649626	24.226316362713078	135.20937936414802
138	nKGT1DP	0	40.0	active	8060.0	2.7	43.1	11.7	0.7	0.5	176.89999999999995	217.9	42.6	1	176.4	68.0	21.8	83.3	23.5	36.0	28.9	176.0	58	91.0	1224.5	96.0	5.5	73.0	198.0	1874.6072354133398	39.89975539440919	30.965777995510088	121.42326861242745
139	0yRQSO1	0	40.0	control	8486.0	1.5	24.8	6.4	0.2	0.1	167.39999999999995	239.8	24.7	1	162.3	72.6	27.5	89.4	17.75	51.0	28.6	182.0	67	105.5	1457.0	100.0	5.9	178.0	252.0	1538.1969239234697	33.24549713007577	19.12955513680145	80.19831003740038
140	4k9J27P	1	60.0	active	12444.0	5.8	97.4	17.7	1.5	0.1	198.90000000000003	407.9	97.3	1	146.0	39.5	18.5	71.0	29.75	25.0	29.3	165.0	53	81.0	1131.0	85.0	5.7	60.0	247.0	1450.3201121208801	44.55594464017841	28.70777365720038	141.26737351824062
141	MtBlmB6	1	40.0	active	11624.0	5.1	70.6	23.5	14.5	9.4	157.00000000000006	350.6	61.2	1	152.1	54.6	23.6	75.2	41.5	28.0	31.1	161.0	50	87.5	1152.5	90.0	5.5	69.0	185.0	1586.672167807	51.33618946074636	29.990944560148574	125.92030187021885
142	QzDTxsO	0	40.0	control	8562.0	4.0	59.6	27.0	6.2	1.0	203.4	138.20000000000002	58.6	1	174.9	69.3	22.6	82.8	35.75	52.0	39.6	186.0	49	89.0	1204.5	85.0	4.7	147.0	229.0	2356.31168647821	31.809737058148198	23.65114634640211	115.5886871545199
143	nTw1dAn	0	40.0	active	13811.0	6.7	104.1	34.3	7.5	2.0	135.7	263.1	102.1	1	168.8	67.3	23.6	76.0	43.75	48.0	41.9	184.0	62	95.0	1278.0	89.0	5.2	41.0	182.0	2750.38020491878	31.24187972423088	22.17582730371099	152.08247057285092
144	LsHvufY	0	40.0	intervention	9558.0	3.3	53.3	9.2	1.7	0.9	241.7	182.3	52.4	1	165.6	69.7	25.4	89.0	32.5	46.0	37.5	204.0	53	84.0	1167.5	91.0	5.0	161.0	194.0	2616.3586381263103	40.39291774671489	32.56264220005763	127.71945895195307
145	oLKMosw	1	40.0	intervention	12717.0	4.0	65.6	12.7	3.1	0.3	226.1	291.7999999999999	65.3	1	156.5	45.5	18.5	71.0	29.75	36.0	30.1	190.0	62	91.5	1194.0	86.0	5.4	41.0	172.0	1623.5762969851198	42.147511628836156	36.11611889330915	106.46416254683855
146	BFT8eOL	1	50.0	active	12934.0	4.1	70.1	9.0	0.6	0.2	243.40000000000003	367.2000000000001	69.89999999999999	1	162.3	62.9	23.8	90.0	38.5	38.0	27.1	183.0	64	92.0	1351.5	75.0	4.8	63.0	191.0	2426.05712853317	51.44268661907178	41.805744259211615	97.9368125031296
147	KcGxEhX	1	30.0	active	37068.0	28.1	267.5	184.1	145.5	131.5	137.80000000000007	317.2999999999999	136.0	1	163.6	57.7	21.5	73.9	52.0	27.0	41.0	157.0	37	72.5	1088.0	81.0	5.5	29.0	201.0	2521.80327580331	38.782147715762854	30.60994443552772	142.07508983736201
148	lxA1C1X	0	50.0	intervention	12181.0	4.2	69.2	18.2	0.0	0.0	378.7	325.5	69.2	1	176.1	68.9	22.2	77.5	20.0	33.0	28.3	146.0	60	107.5	1645.0	102.0	5.0	55.0	158.0	2402.07404146705	28.04652366727803	14.911445586722614	162.95700929270396
149	vzdSR2D	1	40.0	active	9367.0	2.8	46.4	8.8	2.5	0.6	204.8	446.4	45.8	1	160.6	58.2	22.5	83.5	39.5	38.0	30.2	173.0	56	79.5	1039.5	82.0	5.1	95.0	197.0	2544.21753754048	31.44623360085523	18.5942282683292	130.73383634300686
150	xfXzkZG	1	50.0	control	12016.0	7.0	110.0	41.1	5.2	0.1	193.4	356.4	109.9	1	164.1	50.2	18.6	75.2	50.0	35.0	32.8	144.0	57	86.5	1141.0	83.0	5.5	55.0	204.0	1308.11061962924	35.18023563638671	30.623052802258197	145.61075597253128
151	5Wa9DZh	1	30.0	intervention	6124.0	1.8	31.7	2.3	0.6	0.2	216.29999999999995	499.3	31.5	1	163.7	53.6	20.0	70.3	52.5	37.0	34.8	183.0	56	76.5	1005.0	76.0	5.1	56.0	169.0	1619.05253811398	27.997530337865623	16.008847652582915	148.18632215717184
152	DV1uqKs	1	50.0	intervention	11507.0	4.2	70.4	8.8	0.8	0.5	264.1	276.79999999999995	69.9	1	162.5	48.2	18.2	64.5	38.5	27.0	27.3	158.0	59	101.0	1441.5	72.0	5.1	75.0	194.0	2459.46587233672	38.9159960750572	33.03811999059595	135.68766316022385
153	gOE23Ov	1	50.0	active	15394.0	5.0	85.2	12.0	0.0	0.0	155.79999999999995	339.8	85.2	1	154.3	59.6	25.0	90.8	37.5	25.0	28.3	166.0	57	91.5	1335.5	89.0	5.1	51.0	223.0	954.7675785663761	35.74952043123486	39.33272352873014	121.93639318943144
154	JxlC8g0	1	50.0	active	10738.0	2.5	43.9	4.4	1.2	0.3	235.19999999999996	420.2000000000001	43.6	1	148.9	48.4	21.8	78.0	40.75	21.0	27.6	170.0	57	75.5	1198.5	94.0	5.6	51.0	216.0	1701.9026245744901	50.72381811918146	41.04137339906003	103.61660117146532
155	W3B85zN	0	60.0	active	17715.0	7.1	107.8	20.5	6.7	6.2	109.89999999999998	256.8	101.6	1	171.3	69.9	23.8	86.5	29.0	37.0	26.4	166.0	65	125.0	1762.5	83.0	5.0	63.0	214.0	2636.74270013612	43.566296831725644	32.20010249110276	91.31032714421691
156	dGrzf4t	1	50.0	active	8891.0	2.8	49.0	6.1	0.8	0.0	217.5	358.1	49.0	1	150.4	65.9	29.1	105.5	32.75	29.0	21.2	168.0	51	82.5	1069.0	95.0	5.6	102.0	215.0	2198.3835866487802	34.63939319224646	36.77297681801085	93.35750511459128
157	P1y8FLl	1	60.0	active	14199.0	5.7	90.5	29.4	4.7	0.4	182.7	344.8	90.1	1	147.6	59.0	27.0	93.0	33.8	25.0	31.6	170.0	68	90.0	1334.0	170.0	8.2	82.0	237.0	1108.64700806007	20.266882274645948	17.713649799679647	182.63350262152625
158	4A2ueWO	1	50.0	control	10610.0	3.4	57.8	9.8	0.5	0.2	236.6	437.2	57.6	1	161.2	65.5	25.2	94.6	39.5	25.0	22.1	167.0	55	100.5	1189.5	86.0	5.6	93.0	211.0	1760.0851224150501	42.454701119347675	27.717644894881396	138.07650895198825
159	m14PgW8	1	50.0	intervention	10447.0	3.7	64.9	7.4	1.0	0.2	242.6	481.5	64.7	1	160.1	54.2	21.1	77.8	47.25	29.0	31.3	167.0	61	97.5	1327.5	91.0	5.6	58.0	206.0	1425.63047785052	44.79390716744195	38.43205324165883	112.09062619863987
160	YfaSvXK	0	50.0	intervention	5951.0	1.6	27.6	1.7	0.4	0.3	221.4	327.9	27.3	1	171.4	67.1	22.8	82.0	41.75	40.0	32.0	164.0	54	98.5	1150.0	86.0	5.6	82.0	146.0	2281.15502044426	36.26961488883007	21.884940673939333	109.61598198310652
161	UsrpMGT	1	50.0	control	7266.0	3.8	65.2	8.5	1.0	0.1	168.60000000000005	571.5999999999998	65.10000000000001	1	156.8	50.1	20.3	77.5	40.5	28.0			54	89.5	1152.5	86.0	5.7	87.0	189.0	2104.47736932587	48.01860028050327	36.57910322222025	108.14100082776993
162	2PUxFG8	1	30.0	active	6787.0	2.3	37.6	8.7	0.4	0.1	235.9	216.5	37.5	1	160.5	60.9	23.6	76.3	27.0	36.0	26.2	183.0	87	83.0	1161.5	94.0	5.1	52.0	149.0	2473.89210430813	46.243012956145535	27.655693565949488	131.62314013748232
163	ttqnj1k	1	50.0	intervention	8827.0	3.1	53.1	8.0	0.9	0.2	160.09999999999997	437.6	52.9	1	154.6	57.0	23.8	85.3	35.5	28.0	26.4	167.0	57	76.5	1309.5	113.0	5.9	123.0	234.0	1606.01858558466	42.00127235183249	31.559080029249703	133.1078771549902
164	mh22dES	1	40.0	intervention	9453.0	3.3	54.4	9.2	3.3	1.3	326.0	481.0	53.1	1	154.6	43.6	18.2	70.85	31.5	29.0	29.8	181.0	66	68.0	964.5	87.0	4.9	55.0	147.0	1550.66555773001	34.10331040406409	30.85971066129336	140.77384078229815
165	3FHZdJ3	1	50.0	intervention	8383.0	3.2	50.4	17.1	3.0	0.4	170.89999999999995	347.6	50.0	1	158.0	61.7	24.7	90.2	43.25	28.0	22.6	175.0	61	86.0	1251.0	89.0	5.2	113.0	269.0	2580.35012193156	39.81344886697854	32.57468105298139	131.86630549828035
166	BFeYZNP	0	50.0	intervention	11658.0	5.6	83.4	36.3	11.3	3.0	132.5	185.3	80.4	1	175.8	71.2	23.0	86.8	14.0	41.0	27.5	165.0	72	105.5	1428.0	103.0	5.6	158.0	286.0	1662.0509803736402	25.944996551704396	18.264195365002198	111.71142238193993
167	FyPoDkz	0	40.0	control	7966.0	2.9	46.1	16.0	3.0	0.3	352.7	220.7	45.8	1	169.7	74.3	25.8	90.8	32.75	29.0	32.4	178.0	74	93.0	1345.0	104.0	5.6	83.0	164.0	2341.72929980113	36.252463010195726	23.913092920371536	125.16180848352964
168	eyZtyNK	1	30.0	control	11467.0	4.8	69.5	27.1	9.8	6.5	181.9	197.8	63.0	1	158.2	43.3	17.3	67.2	34.25	33.0	16.3	165.0	64	73.0	1009.5	91.0	5.4	58.0	193.0	1554.22996214061	31.70990351725884	26.3351670624969	142.9470102581488
169	CRHTPoz	1	30.0	intervention	10998.0	4.2	66.3	24.1	3.5	0.5	305.7999999999999	265.7	65.8	1	161.6	51.4	19.6	72.4	24.0	30.0	28.9	163.0	43	66.5	986.5	86.0	5.5	44.0	190.0	1549.2945419934	44.27481342509036	35.04126180708444	121.92705818935605
170	Fc1BnkM	1	50.0	control	5083.0	2.7	42.3	13.0	2.8	0.3	285.9000000000001	297.0	42.0	1	156.3	54.3	22.2	81.0	36.25	27.0	25.2	171.0	53	78.5	1124.0	77.0	5.8	60.0	252.0	1324.3352544945099	50.764527185168504	40.138041398135826	106.45134892048848
171	gnVof16	0	40.0	active	13952.0	7.2	98.5	62.7	21.5	5.4	273.7	247.1	93.1	1	173.3	74.0	24.6	94.6	23.5	54.0	27.5	159.0	55	76.5	1249.5	90.0	5.1	193.0	206.0	2108.94834753853	32.89851658602047	19.499889823889326	163.03492967725956
172	vM99kxJ	0	30.0	intervention	8988.0	3.0	51.0	6.1	0.9	0.2	132.60000000000002	162.2	50.8	1	175.5	62.5	20.2	79.2	40.75	47.0	27.0	182.0	58	79.0	1105.0	87.0	5.2	157.0	240.0	1421.13674876004	40.648249794481565	31.79634291123573	138.18182898844742
173	BWrVCzt	1	40.0	intervention	11073.0	2.8	44.6	13.3	4.0	0.5	210.29999999999995	517.4	44.1	1	160.6	45.0	17.4	69.6	45.5	34.0	32.4	150.0	43	83.0	1201.0	90.0	5.5	58.0	184.0	2178.15712305137	46.50873035385282	36.26850315891443	111.848292802182
174	W1sL2un	1	50.0	intervention	7625.0	2.7	47.0	6.5	1.0	0.2	266.1	487.5	46.8	1	157.6	48.3	19.4	79.6	41.75	31.0	23.6	182.0	65	72.5	1138.5	78.0	5.2	53.0	248.0	2177.9167813213603	40.458546607077615	31.81305223720201	138.11973537613596
175	W66qMz3	1	60.0	active	8345.0	4.3	74.4	9.7	0.9	0.1	205.1	440.5	74.30000000000003	1	151.4	50.8	22.1	84.9	36.0	21.0	26.9	172.0	68	90.5	1556.5	94.0	6.0	123.0	245.0	1114.8647551213	40.84743185958812	22.632513668594786	156.19776031535253
176	8wnUlmC	0	30.0	active	9971.0	5.5	86.8	31.0	5.7	1.5	280.3	329.5	85.3	1	173.3	93.1	30.9	98.6	42.25	51.0	37.4	176.0	61	93.5	1151.5	93.0	6.0	139.0	208.0	1991.14053531423	29.48753653179043	27.14959163074749	121.97567523270456
177	LVNWrLy	1	40.0	active	9143.0	3.3	54.2	11.8	0.3	0.0	177.0	159.3	54.2	1	163.6	72.6	27.1	92.7	34.0	38.0	20.9	181.0	68	87.5	1150.0	84.0	5.7	94.0	219.0	1321.06822498066	41.540658924154506	33.941723328577545	126.61052997392216
178	wMwml6Q	1	40.0	control	8004.0	3.5	60.4	5.7	0.9	0.3	166.60000000000005	489.0	60.1	1	161.6	54.8	20.9	70.6	47.5	30.0	23.3	170.0	57	82.5	1288.5	84.0	5.7	70.0	168.0	1330.81062525875	33.251000227632844	28.026742143208146	150.06429346858792
179	UFT8LG9	1	50.0	intervention	7497.0	3.0	52.7	1.8	0.0	0.0	256.5	541.0999999999998	52.7	1	151.9	58.1	25.1	89.6	27.0	12.0	22.7	161.0	57	80.5	1210.5	81.0	5.4	83.0	212.0	827.8407708980451	33.97235528843995	25.744860197275447	158.21735706607407
180	w9WWcGP	0	50.0	control	12744.0	3.1	54.9	3.4	1.0	0.1	259.6	359.4000000000001	54.8	1	166.8	65.0	23.3	80.2	31.0	40.0	36.7	166.0	56	107.5	1354.5	98.0	5.6	45.0	201.0	1204.1452291625098	25.441754670721828	19.076055790728923	102.71139272865013
181	1dGi5DT	1	50.0	active	15224.0	6.8	115.3	12.0	0.2	0.0	193.69999999999996	415.4	115.3	1	162.3	57.7	21.9	79.0	48.5	29.0	27.3	158.0	57	89.5	1319.0	86.0	5.4	77.0	190.0	1587.58627205077	47.763812239663295	22.954910000210923	152.9903138256619
182	FjJDToF	1	60.0	intervention	7676.0	2.3	38.5	8.4	0.3	0.1	176.8	242.9	38.4	1	149.4	45.7	20.4	72.0					56	97.0	1373.0	101.0	5.6	66.0	228.0	1684.3694770400198	40.468115856497825	30.454723352158023	141.29827497615847
183	w8dn2kL	1	60.0	active	12758.0	8.3	122.8	58.6	14.7	2.7	263.7	393.8	120.1	1	156.3	55.1	22.5	84.7	42.25	33.0	29.2	142.0	52	84.0	1328.5	87.0	5.7	44.0	197.0	1358.86824889494	38.169708668885896	37.473809216266325	127.15409917935894
184	IIsJgKy	1	50.0	control	4962.0	1.6	29.9	1.5	0.0	0.0	174.3	365.3	29.9	1	154.2	52.0	21.8	82.1	28.5	31.0	25.0	153.0	56	86.0	1258.5	74.0	5.0	185.0	230.0	2458.4226099934804	35.43531583263182	21.818266084154768	161.62434903590062
185	bBjhoG1	0	30.0	intervention	13058.0	4.2	65.8	21.7	3.9	0.4	228.2	396.9	65.39999999999999	1	174.4	73.4	24.1	84.8	26.5	53.0	38.9	181.0	55	84.5	1245.0	78.0	5.0	95.0	191.0	1992.37519058239	35.282705529678026	28.89546785632684	144.94990729060257
186	NXzwgQl	1	50.0	active	10751.0	4.6	76.1	20.4	1.1	0.0	174.60000000000005	443.19999999999993	76.1	1	147.4	52.3	24.0	89.3	39.5	29.0	27.7	172.0	56	98.5	1413.5	87.0	5.7	89.0	198.0	1693.9560794013098	43.48281804601729	33.35136888428449	130.61605921937453
187	KQaogga	1	40.0	control	12788.0	5.0	83.2	16.4	1.4	0.1	129.50000000000006	372.5	83.10000000000002	1	164.5	56.8	20.9	80.1	42.25	32.0	33.8	173.0	63	90.0	1007.0	90.0	4.9	283.0	207.0	2816.0500468823498	43.61551642057708	15.026439495284706	120.67811755377079
188	bE72ZyR	0	50.0	active	9694.0	4.2	67.2	21.2	4.0	0.4	258.0	160.60000000000005	66.8	1	161.6	58.3	22.3	75.6	38.25	41.0	32.5	159.0	55	99.5	1249.5	89.0	5.4	83.0	184.0	2072.68268331499	36.41361993231459	30.671422814588603	140.6102126313274
189	R0suHPC	0	40.0	active	9588.0	1.5	26.5	3.6	1.2	0.7	132.70000000000005	648.4	25.8	1	173.6	61.7	20.4	85.2	29.75	51.0	33.7	181.0	76	125.0	1528.5	84.0	5.1	739.0	220.0	2116.93733818044	33.44195975072392	16.130190594675728	172.8228225232734
190	AdYMUpI	1	40.0	active	10562.0	3.5	58.3	11.1	2.1	0.4	134.0	298.9	57.9	1	151.9	43.5	18.8	66.1	46.0	37.0	27.3	172.0	61	79.5	1183.5	79.0	5.4	44.0	155.0	1483.03510364461	36.464555617483924	25.399227592433263	141.80408805435178
191	gtwhJPP	1	40.0	intervention	11153.0	3.2	52.9	11.4	1.2	0.4	203.19999999999996	402.7000000000001	52.5	1	158.5	60.1	23.9	80.2	46.25	37.0	29.9	163.0	65	90.5	1144.0	93.0	5.4	76.0	189.0	1753.5854885829901	49.81806599323596	32.97801852626688	122.20807583560014
192	FKvPDc2	1	60.0	control	13120.0	6.0	92.8	45.6	0.8	0.0	202.69999999999996	439.3	92.8	1	158.6	47.7	18.9	74.2	39.5	26.0	23.2	162.0	62	74.0	1195.0	82.0	5.5	65.0	167.0	1325.0536596764	33.8769703000412	25.375468263342032	160.99278994514853
193	6HromJ9	1	30.0	intervention	6788.0	4.0	62.6	22.6	5.8	1.7	202.6	345.4	60.9	1	154.6	55.0	23.0	82.7	47.5	40.0	32.9	185.0	71	81.5	1151.0	81.0	5.4	156.0	168.0	1143.98981658792	30.236739131465946	29.1869881323127	148.74476195451726
194	KtynyoJ	0	40.0	control	5854.0	2.6	42.1	11.1	3.4	1.5	200.20000000000005	367.9	40.6	1	193.0	88.9	23.8	92.2	60.25	45.0	27.2	170.0	58	102.5	1343.0	86.0	5.5	116.0	176.0	2984.50259071813	30.489444109041376	29.61919147344049	144.65664972832266
195	LZNMnvI	1	40.0	intervention	8334.0	2.1	36.0	3.8	0.7	0.1	241.79999999999995	396.0	35.9	1	159.6	61.9	24.3	87.5	38.25	33.0	25.6	185.0	54	73.5	1036.5	74.0	5.2	40.0	223.0	1210.62521240453	37.29208049840749	28.075283138456154	145.97155883302486
196	NaDvQHo	1	50.0	control	5441.0	1.6	26.4	5.9	0.3	0.1	272.9	304.2000000000001	26.3	1	156.4	51.6	21.0	82.5	24.5	38.0	24.4	165.0	67	76.5	1088.5	79.0	5.5	92.0	264.0	1140.2469539578801	42.67500351752096	28.48137558933785	139.96750458866515
197	PaI5JGr	1	30.0	control	11726.0	4.4	70.9	18.8	2.1	0.6	224.80000000000007	322.5	70.30000000000001	1	150.1	51.7	22.9	79.2	49.25	40.0	34.0	174.0	54	72.5	996.0	81.0	5.5	94.0	199.0	1332.9285554232902	37.69132303622924	27.220556151895035	144.2733816561515
198	J39w6ic	1	30.0	control	10087.0	3.1	52.3	8.3	0.5	0.2	209.1	256.1	52.1	1	144.2	50.7	24.3	69.8	36.5	35.0	30.9	194.0	68	80.5	968.0	90.0	5.5	59.0	221.0	876.930911500964	46.025638720683105	36.51127945440751	117.86222901864076
199	atgIeTK	0	50.0	control	6807.0	2.4	38.6	7.3	1.7	0.3	228.9	186.0	38.3	1	162.6	63.2	23.9	86.7	24.5	42.0	27.0	173.0	59	81.5	1276.0	85.0	5.8	90.0	183.0	1786.51089613978	36.214035704304926	28.75771677958014	144.07466716239338
200	rDUZ17U	1	50.0	active	11640.0	4.4	75.5	5.6	0.5	0.0	233.90000000000006	495.8	75.5	1	158.8	58.0	22.9	81.3	40.75	35.0	26.5	156.0	75	109.0	1365.5	79.0	5.5	89.0	267.0	1921.83225986025	40.03212360482964	24.83713299005085	137.46066392662183
201	0I9AoHf	0	50.0	intervention	8185.0	3.2	48.4	19.2	3.4	1.0	149.7	155.4	47.4	1	164.4	65.7	24.3	89.4	34.5	39.0	35.0	192.0	74	113.0	1595.0	98.0	5.5	130.0	205.0	1541.41690436556	36.061459583108075	29.996757175991807	134.10635045805242
202	2WfakHu	1	50.0	active	12234.0	7.4	113.2	43.5	14.6	1.9	222.19999999999996	417.50000000000006	111.3	1	154.5	45.1	18.8	68.2	44.25	36.0	35.4	175.0	79	86.5	1119.0	85.0	5.2	72.0	287.0	1512.97520894828	35.954631025145545	27.68171374768911	130.73779296468484
203	B4ZZfLq	1	40.0	control	10942.0	5.3	75.9	45.4	12.7	1.0	278.5	454.2000000000001	74.9	1	151.3	45.6	19.9	69.5	31.25	29.0			76	91.0	1315.5	75.0	5.1	54.0	182.0	1359.8115929705803	44.77278082379307	28.72024971095717	136.61143250132824
204	dcrw6CR	1	30.0	intervention										1	158.7				45.0				63	77.0	1091.5	84.0	5.4	82.0	177.0	1037.32668438046	45.546361263414326	31.18093429233245	131.96240637002316
205	dZnFwYC	1	40.0	active	13099.0	5.6	90.1	25.4	4.5	2.1	230.19999999999996	479.5	88.0	1	144.5	43.1	20.6	70.2	43.5	28.0	30.3	165.0	59	77.0	1073.5	78.0	5.0	51.0	182.0	1980.53961526496	45.975842732528804	31.53519466153245	129.82670053074958
206	BT8jDRo	1	40.0	active	14431.0	6.3	95.2	35.5	7.0	3.5	235.49999999999997	358.6	91.7	1	153.5	49.2	20.8	77.0	40.5	26.0	34.5	174.0	57	79.0	1187.5	90.0	5.7	53.0	245.0	1865.46735002291	38.77725205842033	30.53436857405446	138.65249677324528
207	vWipzuP	1	60.0	control	11272.0	4.4	67.6	30.3	4.3	0.1	291.0	412.5	67.5	1	152.3	49.5	21.3	80.3	41.0		35.7	171.0	76	87.0	1367.5	88.0	5.7	132.0	310.0	1675.0783060448498	46.83340438829564	29.58315221274849	136.325541325022
208	ZfKjSwp	0	30.0	intervention	6331.0	0.8	15.4	0.6	0.1	0.0	178.39999999999995	409.2000000000001	15.4	1	161.6	70.2	26.8	92.0	29.0	55.0	27.4	178.0	63	101.5	1515.5	95.0	5.5	187.0	186.0	2163.69993450837	30.02072259754437	21.177479153008008	152.82138017487003
209	DYcgl5W	1	30.0	intervention	10680.0	4.0	66.4	13.5	1.5	0.3	272.40000000000003	315.4	66.10000000000001	1	165.6	57.1	20.8	79.2	49.5	33.0	31.5	167.0	43	80.0	1069.0	69.0	5.1	63.0	213.0	1684.64977020146	36.795030593367656	21.701708149386906	130.40001796700963
210	VA5Us2g	1	50.0	control	10012.0	4.0	68.3	7.2	1.0	0.1	196.2	439.0	68.2	1	156.8	55.0	22.3	85.4	35.25	31.0	24.7	135.0	67	70.5	1093.5	82.0	5.7	40.0	226.0	1919.36209273542	33.94552775215099	32.99825555318424	137.49099259047176
211	hPnQNlI	1	50.0	intervention	9559.0	3.7	59.6	19.8	3.0	0.1	340.4	355.4	59.5	1	165.1	57.2	20.9	78.2	50.5	26.0	30.5	159.0	50	89.0	1118.0	85.0	5.2	42.0	170.0	1684.9290550422302	32.94980575712977	34.24487573882951	105.6879196799374
212	cSh2Ley	1	60.0	control	8807.0	2.9	49.1	9.2	0.6	0.0	257.5	368.4	49.1	1	165.8	53.2	19.3	70.4	31.75	23.0	22.1	138.0	62	106.5	1513.0	75.0	5.6	27.0	198.0	2050.0302656627696	44.16422629480676	24.720663730535016	146.1057753615279
213	UreXlgV	1	40.0	intervention	15432.0	8.5	101.3	49.5	27.8	23.2	118.7	327.5	78.1	1	168.2	60.7	21.4	78.3	49.5	42.0	39.2	169.0	56	96.5	1255.5	75.0	5.0	29.0	238.0	1654.5163545226599	42.09337951736328	33.36172286798137	120.74237771131862
214	JgY9MyC	1	50.0	active	10005.0	4.7	62.4	25.7	15.0	14.0	365.3	288.1	48.4	1	156.4	44.2	18.0	69.1	32.75	37.0	37.5	168.0	47	69.5	962.0	85.0	5.6	42.0	238.0	1195.1516163670099	39.09917871801606	31.308546322804823	137.04503706130794
215	v2QM1Nl	1	40.0	intervention	12039.0	5.6	86.3	32.3	10.0	2.1	283.7000000000001	505.5	84.2	1	161.3	47.3	18.1	67.5	50.5	36.0			57	78.0	1067.5	76.0	5.4	35.0	183.0	1811.53615050468	49.179576628583895	29.17724823547591	134.7616406081035
216	PuAIpMR	0	50.0	intervention	8956.0	3.2	52.7	9.9	0.2	0.0	154.70000000000005	211.2	52.7	1	164.5	76.9	28.4	89.4		52.0	31.9	190.0	55	93.0	1217.5	88.0	5.8	180.0	214.0	2853.57264982088	50.60289558213736	32.57343535239832	122.25873113382586
217	JgPq1YE	0	60.0	control	8395.0	2.7	41.3	16.9	2.7	0.0	174.10000000000005	204.9	41.3	1	172.3	71.0	23.9	92.7	28.0	38.0	24.5	163.0	60	85.0	1329.5	82.0	4.9	112.0	208.0	1759.13714698294	40.37427495748044	31.407345573215732	131.61563759294054
218	Iy7HBDv	0	40.0	active	14680.0	4.8	76.2	22.9	5.6	0.8	185.5	369.7	75.4	1	158.0	57.7	23.1	69.8	51.0	55.0	53.8	169.0	43	110.0	1342.0	89.0	5.1	85.0	240.0	2780.84528136129	46.80664188343539	27.440870238204347	112.43793454444088
219	Yu6Ovuq	1	40.0	intervention	7729.0	3.4	55.0	15.8	0.8	0.2	230.50000000000009	387.7	54.8	1	158.5	40.8	16.2	72.9	43.25	27.0	17.8	145.0	70	109.5	1762.5	83.0	5.4	58.0	232.0	1347.86627259394	33.129705135225265	27.174345295207942	156.812197620159
220	ZFSivmq	0	60.0	active	13574.0	5.5	89.6	15.6	2.0	0.4	263.7	328.1	89.19999999999997	1	170.4	54.3	18.7	74.75	35.75	40.0	29.2	181.0	75	96.5	1667.0	101.0	5.6	51.0	167.0	2568.12722615346	38.407964858873626	26.021899252941523	113.63352986890408
221	dkZzYmS	1	60.0	control	12426.0	4.3	75.3	6.8	0.2	0.0	189.0	527.7	75.3	1	157.2	50.6	20.4	84.0	36.25	31.0	24.9	121.0	67	82.5	1164.5	83.0	5.4	168.0	247.0	2371.22347667138	42.67199205042236	34.397159858041874	128.8277608698058
222	kSI8Jq8	1	40.0	active	11122.0	5.6	74.3	29.9	17.6	14.0	273.7	235.5	60.3	1	152.5	49.1	21.1	71.3	42.0	35.0	37.4	176.0	59	77.0	947.0	79.0	4.9	41.0	199.0	1262.41066461313	47.73765639042226	32.270047408586656	108.808320688912
223	gZcKLvu	1	50.0	active	5997.0	1.4	24.6	3.5	0.2	0.0	279.30000000000007	442.8	24.6	1	167.2	68.2	24.3	89.4	37.25	38.0	27.4	159.0	65	104.0	1423.0	86.0	5.2	38.0	196.0	1866.3548309456	38.60764913692329	30.54552088605984	138.5534982303916
224	beUekPB	1	30.0	active	10067.0	4.1	64.3	18.7	6.3	3.2	160.60000000000005	214.1	61.1	1	163.5	54.6	20.4	71.3	39.25	43.0	36.2	184.0	64	81.5	1082.5	73.0	5.5	41.0	168.0	1479.8908657440802	33.000408658853196	28.07347482703631	124.09585930638052
225	JOKjvQK	1	40.0	control	4874.0	1.3	22.6	1.5	0.2	0.1	135.40000000000003	214.6	22.5	1	149.9	65.5	29.1	91.0	41.0	28.0	28.3	178.0	66	81.5	1240.5	87.0	5.4	50.0	172.0	1612.45863363302	31.60992546272527	37.01312844173829	131.33389528259917
226	MH5fUKv	0	40.0	control	9974.0	3.2	52.8	10.0	0.4	0.0	298.4000000000001	197.9	52.8	1	177.2	76.8	24.4	92.5	40.0	48.0	31.1	193.0	73	84.0	1133.5	77.0	5.1	86.0	217.0	2867.6713570731604	33.224781016612674	27.706972482632278	96.73862264803923
227	bXdcU4j	1	40.0	control	4303.0	1.3	22.8	1.7	0.4	0.1	164.8000000000001	390.1	22.7	1	169.2	60.8	21.2	85.8	40.0	36.0	27.1	176.0	66	80.5	978.0	84.0	5.1	32.0	166.0	1681.89830507469	33.82264873997545	25.473909712639472	152.77880897061726
228	7Aaxldj	1	60.0	active	10951.0	4.1	63.8	20.6	9.3	0.1	181.5	431.8	63.7	1	160.2	49.7	19.3	75.3	33.75	27.0	32.5	167.0	50	78.5	1139.0	85.0	5.6	99.0	162.0	1916.36607338453	45.54342049692261	31.964576859895995	132.61742894673895
229	YihRQYs	1	50.0	active	8957.0	1.7	29.9	2.4	0.1	0.0	206.8	438.4	29.9	1	170.1	46.2	15.9	66.0	31.75	26.0	29.0	143.0	59	105.0	1380.0	81.0	5.7	84.0	265.0	1253.86277133334	40.60568349975924	28.453651432307225	141.96036980896926
230	76oDJeE	1	50.0	intervention	7577.0	2.9	48.6	10.7	2.6	0.4	161.5	283.2	48.2	1	153.3	47.7	20.2	79.4	46.5	40.0			61	84.5	1287.0	78.0	5.4	87.0	279.0	1519.66184171684	39.62622874720781	42.14085236508479	102.27949355329372
231	9t81ZlH	1	50.0	intervention	11231.0	5.0	76.4	28.6	8.1	2.4	214.9	294.5	74.0	1	148.5	57.4	26.0	88.3	36.0	23.0	31.3	177.0	52	84.0	1155.5	77.0	4.8	55.0	198.0	1169.72184576566	41.63979397888117	32.53392189408241	127.36899624488899
232	TgUwHhf	1	50.0	intervention	10356.0	3.8	57.8	26.9	2.6	0.2	283.80000000000007	366.6	57.6	1	149.9	41.1	18.2	69.0	43.0	32.0	36.4	174.0	58	77.0	1075.5	82.0	4.9	44.0	211.0	1346.4739363483802	36.42906554355111	31.689163231735392	137.9930609672269
233	wLawnc5	0	40.0	intervention	14059.0	5.2	73.9	24.7	8.2	7.0	295.69999999999993	406.7000000000001	66.9	1	170.0	64.8	22.4	79.2	14.0	34.0	37.3	175.0	54	106.5	1292.0	86.0	5.0	80.0	212.0	2467.86942871878	31.766657412788838	24.12998162179399	114.64867405348595
234	pHPgYik	1	30.0	control	6824.0	2.0	35.9	1.6	0.1	0.0	234.40000000000003	433.4	35.9	1	160.4	45.6	17.7	70.9	32.25	36.0	29.6	169.0	79	73.5	1137.5	82.0	4.9	40.0	180.0	1122.57788740742	31.599380871089874	22.879985266395988	98.70644670708359
235	X8IZn3k	1	40.0	intervention	8294.0	3.5	57.3	12.2	1.5	0.3	205.5	269.2	57.0	1	155.5	52.4	21.6	81.6	43.25		24.4	163.0	62	86.0	1207.0	82.0	5.6	69.0	219.0	1647.02597972427	40.024381130940405	32.655206680271746	136.58995139011648
236	3ehmgPI	1	60.0	intervention	8507.0	2.8	49.6	4.5	0.3	0.0	180.6	537.5	49.6	1	164.0	63.1	23.4	99.7	49.75		19.0	165.0	85	103.0	1708.5	93.0	6.1	107.0	252.0	1867.8429163964802	39.61397072214773	31.28994057943659	138.2998554878583
237	jrWDPfY	0	40.0	active	11962.0	7.7	104.3	55.4	32.0	16.4	108.60000000000002	180.7	87.9	1	176.8	70.2	22.4	86.0	19.25	45.0	25.3	179.0	59	114.0	1583.0	83.0	4.8	115.0	218.0	2255.3319551673103	38.790197153987926	23.069663912832517	152.33353928514092
238	Rrv59mZ	1	50.0	intervention	6221.0	2.0	31.3	8.6	3.6	0.3	231.0	343.8	31.0	1	149.6	48.1	21.4	80.0	22.0	29.0	29.3	161.0	55	78.0	1084.5	76.0	5.4	78.0	218.0	1930.84665513026	34.56328892101951	29.20668139662838	147.21005944151503
239	GKGkF1T	0	60.0	control	8596.0	2.3	37.8	12.3	0.0	0.0	192.79999999999995	231.3	37.8	1	165.5	61.7	22.5	86.0	7.0	41.0	22.0	161.0	67	98.0	1912.5	84.0	5.0	330.0	172.0	1166.22897522771	33.314596838435214	17.424269543847704	172.53758907246964
240	vnwlOxV	0	60.0	intervention	11418.0	4.9	73.6	41.8	0.7	0.0	305.00000000000006	346.6	73.6	1	165.1	61.2	22.4	83.7	26.0		27.9	168.0	68	90.0	1515.5	90.0	5.4	78.0	212.0	2649.81762427376	32.814436162655824	21.64680285454153	133.31556491293514
241	p84KU46	1	30.0	control	6195.0	2.3	37.6	7.1	1.2	0.4	261.4	290.4	37.2	1	160.6	61.3	23.7	85.0	27.0	25.0	21.6	175.0	64	76.0	1046.0	76.0	4.8	86.0	162.0	1418.5842455151098	52.497146532957146	36.58715646221771	110.66969457184402
242	xvR8VUt	1	50.0	active	11193.0	4.6	78.8	9.3	0.5	0.1	234.6	344.1	78.7	1	155.6	49.9	20.6	79.2	43.0	38.0	31.2	170.0	71	100.0	1252.0	114.0	6.2	110.0	317.0	1508.7581332490602	44.75265414366472	36.17127445687996	117.46148313767335
243	mbRTCNS	1	40.0	active	12586.0	6.3	97.0	33.1	12.4	4.2	216.40000000000003	285.2	92.8	1	161.4	59.9	22.9	80.9	43.25	34.0	34.0	172.0	62	121.5	1456.5	87.0	5.0	320.0	230.0	1606.51621306418	38.90626037736247	30.364586120350353	92.9533556124735
244	SeMJaGa	1	40.0	intervention	12716.0	3.9	63.0	17.5	5.1	0.9	264.20000000000005	517.4	62.1	1	157.0	46.7	18.9	71.0	41.5	40.0	38.7	168.0	61	81.0	1167.5	86.0	5.4	38.0	188.0	2004.0922006996102	35.52598534138708	37.417069810700006	130.75797097770376
245	fyFnXov	1	50.0	intervention	7029.0	2.5	43.2	6.9	1.2	0.2	243.79999999999995	456.4	43.0	1	147.1	46.8	21.6	70.6	36.25		31.1	147.0	49	83.5	1205.5	89.0	5.7	58.0	206.0	2245.3486016313395	35.22067827494101	31.649350379203142	141.75292834130605
246	usiDozf	1	40.0	control	7316.0	2.9	49.9	4.3	0.4	0.1	154.89999999999995	447.5	49.8	1	154.9	54.6	22.7	82.35	42.5	38.0	33.6	166.0	51	69.5	1153.0	89.0	5.6	55.0	248.0	2174.52414726515	43.74303992349261	37.32658874421658	117.74249072654541
247	m5dhaLS	1	50.0	intervention	8644.0	4.1	64.6	11.7	3.9	3.4	187.9	302.9	61.2	1	163.5	58.9	22.0	75.0	44.0		40.2	173.0	44	104.0	1284.5	100.0	5.5	30.0	185.0	1576.84097816768	34.192834347696504	31.654825692645478	103.99162939529509
248	m3GSb37	1	40.0	control	7129.0	2.3	36.0	14.7	3.0	0.2	211.0	426.4	35.8	1	156.2	55.9	22.9	82.0	27.25	32.0	38.4	171.0	61	105.5	1228.0	78.0	5.5	108.0	222.0	1575.7053265385598	32.147114886139214	24.06653996938849	156.10897814970002
249	eEhzX5b	1	60.0	intervention	11852.0	3.8	63.1	14.1	0.7	0.0	258.70000000000005	489.69999999999993	63.1	1	158.4	52.6	20.9	81.8	36.0	28.0	24.1	144.0	58	92.5	1472.5	83.0	5.2	101.0	227.0	1511.34577308866	38.022624023007026	22.446041828830342	144.25510946930297
250	ETP4oSm	1	50.0	intervention	11198.0	3.4	59.9	4.3	0.3	0.1	155.39999999999995	349.0	59.8	1	156.5	49.3	20.1	77.3	24.75	26.0	29.8	179.0	71	95.5	1329.5	86.0	5.1	122.0	266.0	1832.3540548034198	38.533926351167004	34.0691289237673	136.15809748255063
251	uyGUhI1	1	50.0	active	8525.0	4.9	81.5	15.1	5.3	1.3	153.29999999999995	492.5	80.2	1	157.8	48.7	19.5	80.0	52.0	27.0	28.9	181.0	70	70.5	1271.0	92.0	5.0	86.0	176.0	2648.57626117137	45.64611737338932	29.343369107117823	137.81036102765117
252	7Eo5s1T	1	50.0	control	13272.0	4.1	71.8	6.6	0.0	0.0	207.4	433.8	71.8	1	157.5	64.1	25.8	97.0	40.75				59	99.0	1238.0	93.0	5.4	60.0	199.0	2567.05600209983	39.10074008127563	35.454470364161175	105.79489871831301
253	3E7TEOY	1	50.0	control	8172.0	4.3	69.8	17.3	1.7	0.1	211.6	252.8	69.7	1	169.2	65.4	22.8	90.6	55.0	28.0	26.1	162.0	70	91.0	1432.0	72.0	5.0	99.0	178.0	1398.01109499565	35.095623505596905	23.61282843250112	161.9822843026676
254	haV4VrL	1	50.0	active	11123.0	4.5	72.6	23.0	2.3	0.3	200.40000000000003	281.6	72.3	1	157.5	61.9	24.9	89.6	44.0	33.0	25.5	180.0	63	72.0	1175.5	86.0	5.7	175.0	265.0	2251.98861204298	35.39228416830211	33.27647209089442	138.7133362593017
255	5EgsH9l	1	60.0	active	17591.0	8.3	126.0	52.5	15.9	1.3	181.29999999999995	395.5	124.7	1	158.0	51.6	20.6	83.1	38.75	33.0	28.2	169.0	66	85.0	1178.0	89.0	5.2	77.0	216.0	2300.3905369418803	36.90030240897215	24.527195255520486	155.58167445134532
256	47ABpC6	1	60.0	active	12074.0	3.1	51.3	13.4	0.8	0.0	131.99999999999994	378.0	51.3	1	156.3	62.1	25.4	97.0	30.25	27.0	30.2	171.0	70	121.5	1874.5	89.0	5.7	103.0	243.0	1638.97614079895	45.477839281994235	27.55368222150909	143.1515000246203
257	YHg4hOS	1	50.0	active	12053.0	5.0	81.1	21.3	2.0	0.3	257.99999999999994	247.7	80.8	1	152.6	54.4	23.3	81.8	43.75	29.0	33.0	169.0	53	94.5	1112.0	92.0	5.2	223.0	286.0	1422.9908097990499	38.25966809036586	32.44513443277897	133.08616784477172
258	2AqOM6w	1	60.0	active	9858.0	5.0	82.5	18.1	3.8	1.1	176.49999999999991	333.8	81.4	1	155.8	62.3	25.6	88.2	43.75	22.0	27.7	161.0	70	99.0	1531.5	96.0	5.8	78.0	244.0	1268.8930658134	55.91213811502615	27.32763390821085	132.79241985674076
259	ijsFuW2	0	60.0	control	10774.0	5.5	77.0	41.9	15.2	7.0	238.2	214.8	70.0	1	172.4	58.3	19.6	76.2	35.5	44.0	32.7	156.0	50	96.5	1605.0	85.0	5.9	36.0	192.0	2850.2080626363104	38.90670098540837	31.61548186138587	136.49096454989206
260	rNRjJrl	0	40.0	active	13329.0	10.2	132.5	72.5	50.7	27.4	186.1	318.5	105.1	1	175.0	92.4	30.1	102.5	28.75	61.0	30.8	178.0	54	103.0	1330.0	109.0	5.9	505.0	187.0	2375.9025529117803	42.22619354647085	33.20190097482048	101.43274379182856
261	8dedQ4N	1	40.0	active	8062.0	2.5	41.1	6.7	1.3	1.1	216.79999999999995	227.00000000000003	40.0	1	162.5	59.5	22.5	86.0		25.0	24.5	148.0	56	66.5	1088.5	75.0	5.1	81.0	243.0	1616.30558988768	40.77802826320213	31.84941493429378	137.39482356379722
262	pBavPOP	1	60.0	control	8757.0	2.8	47.0	7.5	0.0	0.0	217.7	345.3	47.0	1	163.9	60.4	22.4	85.7	46.0	34.0	26.8	153.0	56	96.5	1206.5					1082.428518875	35.51563376347206	20.633689460214427	166.74828967167068
263	3CWw6j1	1	50.0	intervention	5861.0	2.7	43.6	11.9	1.2	0.0	216.9	370.4	43.6	1	160.2	65.4	25.4	91.8	43.0	22.0	27.6	169.0	68	88.5	1312.0	95.0	5.8	57.0	197.0	1128.04018260298	30.84314973015624	37.12209457160545	133.40708272878013
264	YzyiiNu	1	40.0	control	10907.0	3.1	52.6	7.2	1.1	0.3	178.79999999999995	372.5	52.3	1	156.2	58.5	23.9	84.35	36.0	34.0	37.7	188.0	61	91.0	1169.0	82.0	5.4	81.0	348.0	1805.0084843083603	29.030199867729177	32.58811646404002	149.22255450112928
265	QETF8M2	1	60.0	active	13258.0	8.0	119.1	56.1	17.6	3.0	221.19999999999996	294.0	116.1	1	164.4	57.4	21.2	85.1	44.0	29.0	32.5	164.0	44	95.0	1224.0	73.0	5.4	55.0	196.0	2518.33277316188	44.5320645883836	27.3983408378734	140.94956061657984
266	6rMy5om	1	40.0	intervention	12752.0	4.0	65.3	13.4	2.5	0.4	193.0	263.7	64.89999999999999	1	158.1	61.7	24.6	94.0	24.75	32.0	25.9	169.0	71	89.0	1323.0	78.0	5.2	101.0	204.0	1333.61909968951	34.31585626517364	25.409492547872624	107.61085488778923
267	eAgWUMh	1	40.0	active	14359.0	7.9	111.1	54.3	21.3	10.1	185.20000000000005	363.4	101.0	1	163.7	52.0	19.4	71.0	46.75	36.0	31.7	169.0	44	67.0	947.5	68.0	5.2	42.0	234.0	1667.36146530582	35.78923410547583	29.24225466390375	133.74519265735282
268	UQHocQJ	0	40.0	intervention	10279.0	3.4	53.9	15.0	3.4	1.1	207.0	184.0	52.8	1	162.3	52.0	19.7	74.4	25.75	46.0	37.5	154.0	51	82.5	1140.0	85.0	5.1	89.0	161.0	2029.35369279418	36.10821310251257	25.975243102257643	151.3084630179734
269	YoDPOZO	0	50.0	active	12821.0	5.0	80.6	19.5	3.8	1.2	165.7	257.9	79.39999999999998	1	158.5	53.0	21.0	71.2	32.5	51.0	37.1	178.0	56	91.0	1229.0	80.0	5.1	121.0	184.0	1527.76007687807	40.98953651281618	26.48244811680912	131.30580444527163
270	u9yRAwP	1	30.0	intervention	8452.0	3.5	58.6	9.5	0.7	0.1	211.40000000000003	350.1	58.5	1	165.6	69.9	25.4	88.9	52.25	37.0	27.7	188.0	72	98.0	1142.0	80.0	5.3	49.0	190.0	1644.25697108787	36.329424824473946	31.013521225714932	136.5432873276582
271	abs3fXD	1	50.0	control	6649.0	2.4	39.1	11.2	1.5	0.4	296.6	481.9	38.7	1	166.8	57.3	20.5	80.2	45.75	38.0	24.2	171.0	57	72.5	1112.5	86.0	5.5	129.0	159.0	1683.6575513725102	44.34841433156373	35.16541206140787	123.61204942540495
272	OXU5JK3	1	50.0	active	17342.0	9.6	139.8	63.6	24.8	7.0	197.79999999999995	360.7	132.8	1	149.5	49.3	22.0	85.0	36.25	30.0	31.8	179.0	66	94.5	1313.5	102.0	5.8	97.0	217.0	1819.0490857136103	38.41819807324176	38.531545059699866	109.2430046757425
273	WtVZiFK	1	60.0	control	6397.0	3.1	54.7	5.2	0.2	0.0	249.29999999999995	388.4	54.7	1	148.9	49.5	22.3	81.9	47.5	34.0	28.4	175.0	59	97.5	1124.0	80.0	5.0	100.0	235.0	1554.0291736255099	45.10804852329471	34.128914795664336	127.2399620009843
274	y82jkld	1	40.0	active	11718.0	6.2	97.2	30.8	6.8	1.2	129.3	233.6	96.0	1	158.5	53.2	21.1	74.3	51.0	32.0	37.0	164.0	53	88.0	1348.5	85.0	4.9	73.0	223.0	1414.8602014426199	39.48383590139353	27.55980610351176	135.66113543572044
275	lO7oY1S	1	40.0	active	10254.0	4.6	75.7	13.1	4.0	3.0	221.5	624.5	72.7	1	155.2	45.0	18.6	65.7	51.75	37.0	34.2	165.0	46	80.5	1140.0	79.0	5.4	52.0	192.0	1101.02009618648	41.62864404211882	36.12212631989493	125.65589839810671
276	JNghOFl	1	40.0	active	16146.0	9.7	141.8	65.1	31.8	3.9	152.79999999999995	459.8	137.9	1	161.4	54.2	20.8	76.5	52.25	35.0	42.0	178.0	52	84.5	1236.5	91.0	5.2	55.0	190.0	1303.03784011889	37.491978208736725	26.760906862125353	110.89919007377422
277	6ZSWvlq	1	40.0	active	12279.0	6.6	99.6	32.1	11.6	5.9	156.20000000000005	272.29999999999995	93.7	1	165.1	57.3	21.0	80.6	52.5	45.0	34.2	188.0	69	100.0	1140.5	90.0	5.1	45.0	221.0	2208.89498626457	41.117764846923905	37.48276242189944	117.62743462962678
278	aDVlNwb	1	40.0	active	14526.0	7.8	112.7	45.3	25.7	9.1	189.6	483.6	103.6	1	159.4	49.5	19.4	70.3	46.25	34.0	38.5	154.0	48	76.5	1075.0	79.0	5.3	72.0	234.0	1484.4771010951501	37.25029518745116	39.980588525835365	109.16412049214699
279	PagBBJB	1	50.0	intervention	9409.0	3.8	61.5	16.3	1.1	0.0	113.2	221.5	61.5	1	151.9	51.7	22.4	81.0	41.0	35.0	33.6	180.0	54	85.5	1156.0	87.0	5.2	113.0	247.0	1288.9813923955	40.67208634149281	29.52977820734302	134.3279269093679
280	u8AR2FG	1	50.0	intervention	12060.0	5.4	89.4	19.9	2.2	0.3	247.5	240.0	89.10000000000002	1	150.7	42.5	18.7	73.3	40.75	38.0	29.4	169.0	49	93.5	1265.5	90.0	5.0	59.0	219.0	1653.9140492589902	34.59398507803177	25.82854083088635	136.00117657816088
281	ig6WiLW	1	50.0	active	10760.0	4.4	74.8	14.0	0.7	0.1	218.00000000000009	412.9	74.7	1	159.6	54.7	21.4	87.2	40.25	29.0	28.1	163.0	60	82.0	1178.5	78.0	5.2	56.0	209.0	1492.1051385917901	36.343773970839656	26.658511833201903	147.84492264758282
282	oO7cwmU	0	40.0	control	10705.0	4.9	78.2	23.2	6.1	1.4	212.29999999999995	283.4000000000001	76.8	1	174.4	70.1	23.0	80.4	41.25	50.0	36.2	196.0	56	120.0	1273.5	85.0	5.1	119.0	237.0	2046.7330606187	35.86719730257788	29.7136935252826	140.35078113339998
283	ppq0MfU	0	60.0	control	10112.0	2.6	46.1	4.0	1.5	0.1	303.4000000000001	421.7	46.0	1	162.9	66.5	25.0	94.9	23.0	44.0	27.8	182.0	58	117.5	1658.0	92.0	5.7	266.0	233.0	1771.9590976251502	27.24675662625721	19.216997454980646	140.23452698590614
284	DyaYqDo	1	60.0	intervention	8724.0	3.6	57.3	20.4	1.5	0.0	252.5	223.1	57.3	1	152.8	58.7	25.1	88.0	42.5	8.0	28.6	162.0	60	90.0	1318.0	93.0	5.7	88.0	200.0	1868.3019145923397	41.2818091797185	31.384358746674444	124.17333487010502
285	kODIQM6	1	50.0	active	13922.0	4.4	72.9	14.5	3.4	0.3	167.09999999999997	331.2999999999999	72.60000000000002	1	163.2	61.2	22.9	96.3	35.5	30.0	25.4	167.0	70	112.0	1143.0	94.0	5.6	92.0	188.0	1923.40812652052	35.358130783300474	32.995656681857554	129.35190815780183
286	MpPZv1v	1	50.0	control	7391.0	2.4	40.3	7.2	0.8	0.1	178.5	396.8	40.2	1	158.6	48.1	19.1	69.9	45.5	31.0	25.3	175.0	60	93.0	1410.0	78.0	5.4	42.0	186.0	1455.77130208129	35.41128008480869	31.51690010315741	137.30221823364099
287	P15ALdl	1	60.0	intervention	9153.0	3.5	56.6	15.8	1.7	0.2	237.29999999999995	506.4	56.4	1	156.2	53.7	22.0	83.0	40.5	26.0	20.6	162.0	81	96.5	1154.0	100.0	5.7	58.0	213.0	2479.98334614565	49.8240797161027	33.08256426334757	122.79364677545908
288	VSfWuuh	1	40.0	control	5941.0	2.5	41.8	6.4	0.2	0.0	215.4	376.7	41.8	1	152.9	46.2	19.7	72.6	42.25	31.0	27.9	170.0	62	91.0	1113.0	87.0	5.8	43.0	255.0	1350.31914359989	38.93064515810927	31.844576953781107	138.09763043153168
289	z35dedd	1	40.0	active	10287.0	4.7	74.3	23.3	3.4	0.7	287.1	402.7	73.6	1	159.5	48.8	19.1	72.6	36.5	38.0	30.7	173.0	56	79.5	1140.5	77.0	5.2	46.0	175.0	2411.95521491492	43.745909329902666	28.797047318800345	136.75342748287264
290	08i5U2y	1	50.0	active	16928.0	8.9	132.4	56.7	16.7	4.3	217.40000000000003	305.9	128.1	1	160.8	56.2	21.7	82.9	38.5	38.0	29.1	155.0	53	109.0	1432.0	69.0	5.3	68.0	213.0	1662.40547241495	44.556141041175024	32.761763654598646	126.65194493479493
291	AU4usps	1	30.0	control	11034.0	5.1	86.1	13.4	2.6	0.6	202.5	495.9	85.5	1	159.7	56.7	22.2	74.5	46.0	40.0	39.5	177.0	66	73.0	962.0	77.0	4.9	36.0	195.0	1414.81122163764	37.262538726474034	28.272943660250093	148.6082360999577
292	2KTyPv7	1	60.0	active	7794.0	4.3	73.6	8.5	0.2	0.1	206.0	389.4	73.5	1	154.0	53.8	22.6	79.3	32.75	25.0	27.3	176.0	64	78.5	1221.5	88.0	5.3	49.0	238.0	1509.4943323739599	41.034023033883855	35.911371957784716	124.92455227596058
293	rmH2EBP	1	40.0	active	11639.0	5.1	78.6	25.8	7.3	3.0	242.29999999999995	389.4	75.6	1	163.0	56.3	21.1	80.2	46.5	39.0	32.3	180.0	59	81.5	1138.5	74.0	5.3	35.0	157.0	1624.06558224667	35.813751233653214	29.96618474367222	142.83027341449448
294	QVZq0d8	1	60.0	control	10024.0	3.8	61.4	22.6	0.9	0.1	216.79999999999995	364.1	61.3	1	154.9	63.7	26.5	96.5	31.25	25.0	25.1	171.0	66	112.0	1315.0	102.0	6.1	85.0	211.0	1379.62458578944	34.27417396518807	28.81761756646923	144.96302453475516
295	EqvP80m	1	50.0	intervention	10150.0	3.9	66.2	9.0	0.7	0.0	240.1	429.8	66.2	1	157.8	57.7	23.1	85.4	28.25	29.0			55	69.0	1097.0	81.0	5.6	152.0	233.0	1271.73143638212	44.2939055278018	26.02317419591948	150.8131972745323
296	0lCMz5S	1	40.0	intervention	10024.0	5.2	85.2	19.0	3.9	0.9	239.6	461.7	84.3	1	168.3	55.3	19.5	75.5	48.5	41.0	41.2	176.0	57	95.0	1306.5	87.0	5.6	80.0	273.0	1807.88131999035	31.271148860750365	32.326365229878675	144.611821091049
297	4TQJ2gW	1	60.0	control	9540.0	4.5	70.6	24.5	4.0	0.0	207.5	382.4	70.6	1	148.2	51.6	23.4	78.4	28.5	28.0	33.7	168.0	51	82.5	1072.5	87.0	5.7	42.0	233.0	1520.5554133676599	40.4607769358364	36.746121455186795	114.82354371010612
298	LIOsSmr	1	60.0	active	12160.0	4.2	70.3	12.3	2.0	0.6	218.49999999999997	356.5	69.7	1	157.2	53.3	21.5	86.3	34.25	23.0	28.3	174.0	68	119.5	1579.5	88.0	5.4	57.0	211.0	1661.4728161075302	44.21742077094175	33.10855154607659	128.9108135388477
299	52j1vIL	1	60.0	active	11377.0	4.2	72.6	9.8	0.8	0.0	198.79999999999995	442.5	72.6	1	156.0	45.2	18.5	67.0	32.0	26.0	25.2	165.0	52	100.0	1596.0	82.0	5.5	60.0	252.0	1384.02977685354	31.09295895195633	27.584204494283785	151.7566630781025
300	iiNRzrC	1	50.0	intervention	7709.0	2.9	45.6	14.0	2.2	0.8	274.40000000000003	386.1	44.8	1	157.5	48.8	19.6	78.5	36.0	30.0	31.3	174.0	70	96.5	1303.5	89.0	5.4	171.0	216.0	1831.2819587105603	45.574132944311984	32.145659929948195	119.61886933234429
301	DLbfVS1	1	60.0	control	9528.0	2.9	48.7	7.6	1.1	0.1	281.9	254.8	48.6	1	157.8	54.7	21.9	83.4	33.25	25.0	25.7	158.0	45	84.5	1170.5	78.0	5.3	44.0	197.0	2238.83129355935	62.52928221042435	34.60291396094697	110.03710307540968
302	MWEEaZp	1	60.0	control	6915.0	2.5	44.5	3.0	0.1	0.0	216.0	335.1	44.5	1	168.3	57.7	20.3	89.4	40.75	27.0	25.3	169.0	53	94.0	1330.0	86.0	5.7	63.0	221.0	1969.80834830024	50.24522082098308	36.51226024865413	115.69705420998709
303	lBT5s1C	0	50.0	intervention	11163.6	2.9	47.8	8.2	1.4	0.6	227.79999999999995	336.2	47.2	1	176.2	73.9	23.8	86.4	33.0	48.0	35.7	173.0	68	83.0	1217.0	95.0	5.1	197.0	173.0	1955.2488741501602	37.269423174908134	29.22308914877936	101.10632773805493
304	9DuWd9i	0	30.0	control	7636.7	1.4	24.2	3.1	0.3	0.1	201.5	249.0	24.1	1	174.2	62.5	20.5	82.5	26.5	44.0	34.9	166.0	78	96.5	1386.5	91.0	5.4	125.0	166.0	2072.21409693142	36.15336602543193	28.564433910942192	146.7540938734683
305	121VRkm	0	30.0	active	10949.3214285714	2.91	49.46428571428571	8.0	1.32142857142857	0.178571428571429	205.321428571428	396.1428571428573	49.28571428571427	1	173.2	65.1	21.7	72.8	50.5	50.0	58.1	203.0	51	97.5	1231.5	83.0	4.8	52.0	173.0	1982.1660860492498	31.593609847886185	26.63601644905298	135.1860955790604
306	SSpAtUq	1	40.0	control	8631.4	3.7	59.4	16.6	2.3	0.5	222.7	382.8	58.9	1	165.6	55.5	20.2	69.75	45.25	39.0	35.2	176.0	78	79.0	1198.0	86.0	5.4	34.0	189.0	2275.5203865979	42.08240391689945	33.46358580757347	122.83724673116664
307	Eoc6oD5	1	30.0	intervention	7864.0	1.1	19.9	1.5	0.2	0.0	194.6	374.3	19.9	1	150.6	65.3	28.7	84.35	41.5	35.0	28.8	181.0	70	84.5	1059.5	85.0	5.0	63.0	166.0	1564.34079175599	34.92710899352087	30.992291260509703	137.71578546202804
308	v8HbaiH	1	30.0	active	10721.8	4.1	61.7	19.0	11.2	5.2	198.80000000000007	500.7	56.5	1	161.4	52.8	20.2	70.0	39.25	38.0	41.2	181.0	58	73.0	1031.0	85.0	5.1	26.0	153.0	1665.85505821358	33.235374789383094	27.971881734168115	131.82319026335495
309	ff3T8u0	1	30.0	intervention	10316.7	1.9	32.7	3.3	0.1	0.1	206.1	434.1	32.6	1	163.1	37.7	14.1	62.75	54.0	37.0	30.5	184.0	65	61.5	1075.5	71.0	4.9	34.0	151.0	1498.24037703172	39.84069797702078	29.634928021724097	140.4898500131035
310	yIpkkCX	1	30.0	control	5626.2	1.5	25.9	4.7	0.3	0.0	237.5	228.9	25.9	1	155.5	53.0	21.9	80.9	45.75	34.0	32.8	203.0	71	75.5	1129.5	78.0	5.0	54.0	214.0	1289.4010067776599	42.9308701673759	35.01470443530697	124.13798390313015
311	lStwYnX	1	40.0	active	15270.9	7.8	117.0	35.3	16.2	9.6	227.29999999999995	466.1	107.4	1	158.9	50.8	20.1	73.75	45.75	40.0	41.4	176.0	50	79.5	1095.0	78.0	4.9	56.0	209.0	3177.8894179916497	34.43124656347607	23.467426236460806	145.38252775058834
312	Ut6BPdr	0	30.0	intervention	9085.6	2.8	45.4	11.0	2.8	1.7	143.79999999999995	235.7	43.7	1	173.0	66.0	22.0	84.7	40.5	53.0	35.7	203.0	61	79.0	1175.5	83.0	4.9	126.0	210.0	1556.3349801438	34.136702051463516	27.07047696211401	145.86952054101098
313	G5ewAfV	0	30.0	active	17576.1	2.9	50.6	7.1	1.5	0.2	239.2	444.1	50.4	1	178.8	61.3	19.1	70.3	57.5	50.0	34.2	193.0	52	76.0	1066.5	84.0	5.1	78.0	202.0	1730.46145632852	32.13063693458547	27.867184483904435	148.44591375927737
314	kdHsr1y	0	30.0	active	9400.0	2.8	45.5	6.1	4.4	4.0	209.4	386.0	41.5	1	162.5	66.5	25.1	77.1	46.0	46.0	44.3	187.0	70	92.0	1081.0	85.0	4.9	102.0	187.0	1621.03985201424	38.010729052920425	30.57749853341248	134.90878730131115
315	sFbpJER	0	30.0	active	10801.2	5.0	83.7	12.4	2.8	1.0	250.6	403.5	82.7	1	174.2	71.6	23.5	79.0	47.0	47.0	41.4	187.0	68	100.5	1133.5	102.0	5.1	103.0	236.0	2149.5566039061605	31.42928949488749	27.5386003309906	131.5332674349408
316	EfJ3LMh	0	30.0	active	13819.3	6.7	74.9	37.3	27.4	26.5	181.49999999999997	320.9	48.40000000000001	1	176.2	67.2	21.6	82.2	53.25	50.0	50.1	181.0	77	93.5	1330.5	81.0	4.9	130.0	214.0	2090.48811658575	32.58645353842962	32.304247430441215	142.70523981614275
317	ttc3Ig9	0	40.0	intervention	10421.6	2.8	42.3	8.1	6.1	5.1	301.2	369.5	37.2	1	181.3	71.1	21.6	87.7	45.75	33.0	32.3	181.0	59	85.0	1273.0	89.0	5.4	98.0	175.0	2259.1601304152	36.651621351761754	29.084366806776405	145.71617506791011
318	Aqc8QMO	1	40.0	intervention	8034.3	2.7	40.0	9.4	4.9	3.7	238.2	362.3	36.3	1	154.8	57.8	24.1	88.3	48.8	30.0	27.4	230.0	76	76.5	1000.5	97.0	5.1	126.0	191.0	1377.6093891989701	41.93885161217533	37.330795608316954	114.29935201705851
319	8bK1RIj	1	50.0	active	14254.9	3.7	53.3	16.2	11.9	7.6	197.1	470.7	45.7	1	172.4	59.1	19.8	68.1	46.0	32.0	36.4	193.0	60	81.5	1272.5	79.0	5.4	46.0	173.0	2113.05076215404	39.704197193013	28.490778653383803	143.99814090219118
320	L44JiFb	0	50.0	active	16522.4	8.4	116.2	63.6	31.4	11.7	190.9	303.8	104.5	1	174.0	60.9	20.1	72.6	40.0	48.0	39.4	164.0	60	93.0	1177.5	88.0	5.5	46.0	203.0	1404.82512231515	36.034730811266726	25.001836447716776	150.69596586087758
321	ugjf19v	0	30.0	active	16871.4	11.1	86.3	59.6	54.9	52.8	236.3	312.9	33.5	1	176.8	71.8	22.9	77.65	35.75	48.0	53.1	184.0	56	101.0	1292.0	83.0	5.0	69.0	219.0	2237.5997925697898	24.60286913357548	23.65189318877372	154.35879347120036
322	0Ak8Qs8	0	30.0	control	8182.3	2.6	37.8	9.4	5.8	5.3	247.40000000000006	480.0	32.5	1	176.6	62.6	20.0	73.2	42.0	37.0	51.4	182.0	65	84.5	1131.0	88.0	4.8	87.0	182.0	2566.99372073614	27.710236896722247	20.42853262333997	165.65295804739063
323	L3QKWIo	0	30.0	control	6006.7	2.4	40.1	7.6	1.0	0.2	317.9000000000001	247.2	39.9	1	170.6	57.1	19.6	73.5	32.5	51.0	32.5	200.0	87	97.0	1280.5	88.0	4.8	176.0	156.0	1854.0142463587301	34.85178093215727	29.698438879131345	129.88108377368306
324	D74OQWM	0	40.0	intervention	4194.0	3.0	43.2	18.3	8.3	4.7	137.29999999999998	153.7	38.5	1	169.8	64.0	22.1	84.4	33.5	47.0	27.7	176.0	74	98.0	1314.5	91.0	5.1	170.0	201.0	1295.7126772481402	41.24027640505777	35.39617170290061	119.30555505720541
325	xfGrryZ	0	30.0	control	3484.5	0.4	7.1	0.4	0.0	0.0	210.4	176.20000000000005	7.1	1	163.6	68.9	25.7	83.6	24.5	41.0	32.4	171.0	82	99.5	1098.0	87.0	5.1	244.0	226.0	1670.8491913869598	34.696245457672575	23.124536341763967	152.54095742013186
326	nqh5JjM	0	30.0	intervention	9135.2	3.5	55.0	16.8	5.2	1.7	274.30000000000007	346.9	53.3	1	170.9	70.0	23.9	85.25	47.0	53.0	45.9	200.0	60	90.0	1110.0	89.0	5.4	109.0	207.0	1711.77368524675	32.79117240580847	30.97867762295955	141.57648721826158
327	d6Z5moR	1	40.0	intervention	8414.0	3.1	51.2	14.0	3.2	0.3	181.6	384.7	50.90000000000001	1	158.0	55.4	22.1	77.6	56.0	33.0	30.4	166.0	46	86.0	1166.0	89.0	5.5	108.0	241.0	2090.64797226281	39.38168097156081	31.392920836781183	137.40503515321112
328	woTl7N7	1	50.0	intervention	10532.4	4.0	68.4	10.5	2.0	0.5	174.79999999999995	524.8000000000002	67.9	1	156.4	44.65	18.2	68.4	49.5	34.0	29.8	155.0	47	74.0	1211.0	79.0	5.0	59.0	260.0	1583.9419409253198	38.50580613797953	32.8187874751639	135.5434069013388
329	L7Xjjqg	0	30.0	control	10399.3	2.5	38.2	9.4	4.1	2.2	132.89999999999998	270.8	36.0	1	171.2	59.4	20.2	75.15	36.0	41.0	54.8	203.0	63	95.0	1039.5	91.0	5.0	60.0	177.0	1684.05543320689	41.848744730119115	35.60114476220789	123.78096746138935
330	OGN3IlI	1	40.0	active	8737.8	2.2	39.1	3.0	0.3	0.0	135.0	307.2	39.1	1	163.4	52.5	19.6	73.6	52.25	33.0	35.9	187.0	55	76.5	1074.5	85.0	5.0	47.0	156.0	1329.81389616894	55.50854864074198	29.196106671676873	122.9202166110354
331	BzzIt27	0	40.0	intervention	4867.7	0.6	10.2	0.9	0.0	0.0	269.5	193.3	10.2	1	165.6	72.5	26.4	92.65	47.3	43.0	25.1	162.0	83	88.5	1462.5	116.0	6.0	241.0	213.0	1231.72305266727	29.588913539006175	25.379781564618746	157.99706385751662
332	azyK2Cj	1	50.0	intervention	5031.2	1.2	18.6	4.7	1.3	0.3	189.79999999999995	301.5	18.3	1	150.7	44.1	19.4	73.3	46.25	33.0	29.5	151.0	57	99.5	1389.0	78.0	4.8	145.0	220.0	1105.21004585882	32.70750715275289	23.871987614384704	160.91601488947026
333	KixCTFl	1	50.0	intervention	7231.3	2.1	37.9	1.9	0.1	0.0	264.20000000000005	407.6	37.9	1	156.4	55.9	22.8	89.7	43.0	22.0	21.8	190.0	65	105.0	1316.5	91.0	5.0	328.0	230.0	1434.52217018422	37.20023664014051	30.08011542296369	139.94112304754134
334	FWdOTRH	1	50.0	active	12121.5	3.7	66.7	2.3	0.2	0.0	209.5	565.5	66.7	1	148.8	44.0	19.8	69.35	49.3	27.0	30.2	164.0	57	86.0	1271.0	87.0	4.9	51.0	265.0	2049.82832071149	37.07176868261392	33.05245166475791	136.79017914216695
335	2EFmAU8	0	40.0	active	13431.8	4.0	64.8	17.6	5.0	0.4	170.60000000000005	295.8	64.39999999999999	1	168.1	63.0	22.2	76.4	31.5	34.0	53.5	210.0	65	86.5	1256.0			84.0	230.0	1484.32495336006	23.80950841777936	20.095364138592068	147.6071350179731
336	e6CUKcP	0	50.0	control	8827.9	2.4	40.2	7.5	0.4	0.1	313.0	396.4	40.1	1	166.1	71.5	25.9	88.8	32.0	49.0	18.5	164.0	57	74.0	1173.0	75.0	5.2	75.0	170.0	2099.6242697797	33.99049852503362	24.78636669550659	155.81876312416736
337	U8NsuTp	1	50.0	control	10748.3	2.3	39.0	6.6	1.1	0.2	207.20000000000005	493.8	38.8	1	162.8	51.3	19.3	75.0	47.25	28.0	29.2	173.0	54	101.5	1278.0	87.0	5.4	39.0	208.0	1841.9995646813397	33.72948910663898	36.32979391671064	132.3037114753585
338	lg3SVdd	1	40.0	active	9010.5	3.0	47.0	13.3	4.9	2.2	235.79999999999995	375.5	44.8	1	163.7	54.1	20.1	71.0	54.0	38.0	40.7	193.0	77	98.0	1494.5	62.0	5.0	58.0	208.0	1655.30130956384	32.742382916944656	21.883699916624174	164.81385411779277
339	znH18zp	0	50.0	intervention	4776.0	1.2	19.6	4.3	0.4	0.2	209.1	221.7	19.4	1	160.2	65.4	25.4	80.1	45.3	40.0	30.1	179.0	66	105.0	1329.5	103.0	5.5	111.0	187.0	2085.66218633322	24.01202349825468	10.8590185065001	152.3049080439578
340	l4itrCK	1	40.0	intervention	7909.2	1.3	23.4	1.4	0.4	0.3	186.79999999999995	461.6	23.1	1	165.4	55.1	20.1	78.25	22.3	29.0	23.9	162.0	73	114.5	1725.5	84.0	5.4	63.0	230.0	1490.56294798852	43.52336097257408	35.567245605091024	125.68346560960258
341	kWCFYdQ	0	30.0	control	11916.2	7.7	80.0	42.1	33.2	28.9	180.6	248.3	51.1	1	168.3	66.2	23.3	81.4	55.25	47.0	43.1	176.0	56	96.0	1280.5	86.0	5.2	65.0	173.0	2182.1304595288298	28.53559127528737	29.624295849682827	137.552298610504
342	XTYfbnU	0	40.0	intervention	7612.4	4.6	69.5	27.5	9.8	3.1	165.8	189.9	66.4	1	180.7	63.2	19.3	79.1	23.5	45.0			72	83.5	1267.5	90.0	5.4	98.0	206.0	1918.1651665766897	32.357977677930826	27.42227688399428	152.82020929042048
343	4vYtuwB	1	40.0	active	15234.5	8.9	93.1	47.3	40.3	37.9	317.2999999999999	367.9	55.2	1	160.5	47.9	18.5	64.8	55.8	39.0	39.9	157.0	65	81.0	1148.0	87.0	5.2	71.0	165.0	1782.0244035793398	35.35079261535403	29.821712784236144	145.43110311038652
344	FKCgIfA	0	30.0	intervention	4478.6	1.0	17.2	1.6	0.1	0.0	276.9	167.3	17.2	1	175.5	105.7	34.3	111.9	34.0	28.0	17.5	157.0	58	105.0	1269.5	99.0	5.6	76.0	184.0	2451.9420472687602	36.43018222451921	32.49193470152656	133.1943772475507
345	K2Kq2Vr	0	50.0	intervention	6245.8	1.2	21.3	5.2	0.0	0.0	281.2	343.0	21.3	1	171.6	67.7	22.9	87.25	31.5	42.0	31.4	200.0	93	94.5	1383.0	95.0	4.9	96.0	212.0	2247.78109577422	42.351352872210605	31.733240594368056	114.0546136897613
346	v9S1xjQ	0	40.0	active	17878.0	11.0	148.8	66.1	30.0	23.0	186.90000000000006	391.0	125.8	1	157.9	55.75	22.3	71.1	42.5	35.0	44.4	187.0	53	112.5	1499.0	83.0	5.2	45.0	222.0	1890.8098742035502	38.358049049241906	35.404391446144125	106.37232357938696
347	aNjVVNS	0	40.0	control	10011.6	5.2	57.7	33.0	24.5	22.3	295.1	261.1	35.40000000000001	1	178.1	72.9	22.9	81.1	43.3	66.0	41.2	171.0	66	87.5	1238.5	83.0	5.5	95.0	238.0	3476.37348633409	28.564001746814302	22.72766223394937	121.54784670411506
348	X8g4cSf	1	30.0	control	10864.6	5.2	53.7	23.7	17.9	16.5	202.6	398.8	37.2	1	151.2	48.0	20.9	86.75	50.0	36.0	34.9	176.0	75	82.5	1185.5	88.0	4.7	54.0	234.0	2508.9047296754898	29.16290615600368	25.861350862807196	110.54550437547428
349	764VdwH	0	30.0	active	12334.5	8.2	106.6	56.6	31.6	19.3	219.90000000000003	324.6	87.3	1	178.0	88.0	27.7	90.8	39.3	51.0	43.6	179.0	47	91.5	1117.5	90.0	5.0	99.0	195.0	3576.22017260243	34.66034109854061	22.22100882760685	144.20908532080114
350	UFN7Mom	0	40.0	control	17920.5	3.8	65.8	7.9	1.0	0.0	173.10000000000005	496.8	65.8	1	168.4	66.5	23.4	82.15	47.25	52.0	39.8	176.0	54	99.0	1236.0	98.0	5.8	52.0	225.0	2508.9047296754898	29.16290615600368	25.861350862807196	110.54550437547428
351	SCkxTFM	0	40.0	active	10789.7	4.2	65.7	20.3	6.8	2.1	266.90000000000003	259.5	63.6	1	171.2	60.8	20.7	72.3	50.75	64.0	48.4	190.0	47	76.0	1060.0	86.0	5.4	68.0	182.0	1464.7488055983802	38.723238063577796	25.62069982762197	151.58345326924675
352	JmogZgJ	1	50.0	active	17202.2	6.0	101.9	15.2	1.9	0.6	158.1999999999999	436.30000000000007	101.3	1	155.4	47.6	19.7	73.75	40.0	25.0	20.2	171.0	69	114.0	1485.5	84.0	5.4	133.0	245.0	1225.6622100228801	33.47534469571277	33.91658114645461	110.49371587055859
353	B2jZIOS	0	50.0	control	11770.5	2.8	47.1	7.4	1.2	0.6	278.6	325.2	46.5	1	173.5	65.2	21.6	80.6	43.5	44.0	26.3	151.0	58	104.0	1298.5	87.0	5.2	71.0	215.0	1498.06574731486	39.934729128557244	26.231962256586126	144.4093456663156
354	WgqI3YQ	0	50.0	active	16400.2	6.9	102.2	39.5	13.2	6.4	241.1	257.5	95.8	1	159.7	64.7	25.3	84.1	17.75	44.0	36.7	181.0	76	100.5	1155.0	99.0	4.8	67.0	165.0	1634.58873016245	42.74180929006656	26.467321162747268	113.0056218285925
355	W1qoiFd	0	50.0	active	10914.8	1.7	31.2	0.9	0.2	0.1	271.30000000000007	432.2	31.1	1	163.0	75.9	28.5	92.3	38.75	36.0	28.9	164.0	56	106.5	1375.5	90.0	4.9	183.0	211.0	2323.91429253772	31.533579441062003	21.32914779130964	163.39781018300982
356	7Evq4dC	0	40.0	intervention	9050.3	2.7	44.7	11.2	0.8	0.2	229.9	342.9000000000001	44.5	1	167.4	69.5	24.8	82.4	37.25	42.0	34.2	184.0	58	103.0	1393.5	103.0	5.0	35.0	184.0	2102.97313323876	37.833569017604496	33.89662963903402	118.39800506360407
357	tyArXDR	0	40.0	active	10145.8	4.1	61.0	16.9	5.1	4.1	212.1	374.6	56.9	1	174.5	78.6	25.8	96.2	40.3	44.0	31.2	184.0	65	97.0	1363.5	103.0	5.0	103.0	201.0	1693.64866196216	36.31152904721128	30.086893518879886	138.1225379229807
358	D1smOql	0	30.0	control										1	179.7	84.9	26.2	94.3	53.0	44.0	27.3	166.0	67	87.5	1184.0	83.0	5.2	111.0	227.0	2554.8751341064103	33.067471780288336	34.546924016285004	133.24516355773864
359	aY1xr4n	0	50.0	active	10831.4	3.1	51.7	11.8	1.9	0.3	188.4	305.7	51.40000000000001	1	169.4	61.4	21.3	73.6	46.0	40.0	47.5	164.0	70	92.5	1197.0	90.0	4.8	81.0	206.0	2814.9676854730396	33.61377304335763	28.191517988539605	145.64923515798554
360	BDX562F	1	50.0	active	12692.6	3.6	61.1	7.3	2.4	0.6	177.39999999999995	522.4	60.5	1	150.7	49.7	21.8	73.2	52.0	23.0	27.4	162.0	74	114.5	1586.5	94.0	5.2	44.0	249.0	1726.05535156909	42.17180251288404	34.575005611650354	128.9724351571522
361	q8CePbK	1	50.0	control	7998.9	4.2	70.6	10.5	1.9	0.1	261.79999999999995	386.9	70.5	1	160.9	58.3	22.5	84.5	50.75	24.0	24.3	176.0	78	85.0	1402.5	90.0	5.7	72.0	247.0	1463.4318796051998	45.46744278997458	28.05586035786309	143.89803726841043
362	pi5Mfei	1	50.0	active	13287.1	5.0	89.3	5.6	0.4	0.1	131.29999999999995	506.4	89.2	1	149.1	43.9	19.7	71.1	42.25	23.0	25.0	153.0	70	81.5	1043.0	78.0	5.2	84.0	224.0	985.985478373873	54.27867357283509	33.27371816462875	118.46232109189151
363	feJlksz	0	40.0	intervention	4271.3	0.9	14.8	3.5	1.0	0.2	215.9	202.0	14.6	1	164.6	51.1	18.8	70.2	33.3	46.0	30.3	206.0	104	93.0	1083.0	88.0	4.9	38.0	200.0	1640.6722191418698	29.582088317912692	22.583086075473762	160.7730277593395
364	ea394UF	0	40.0	active	7866.2	2.3	31.5	14.1	4.5	4.1	220.50000000000009	335.2	27.4	1	166.1	56.0	20.2	68.5	41.5	38.0	47.7	164.0	66	80.5	1261.0	83.0	5.2	91.0	215.0	2003.3554839430399	40.642659005447825	31.86864936505679	135.3022074958494
365	b6teiE1	1	30.0	control	13288.5	6.0	94.1	39.9	0.5	0.1	238.4	419.4	94.0	1	161.5	48.6	18.6	73.5	53.25	27.0	28.0	173.0	61	72.5	1101.5	77.0	5.0	52.0	174.0	1555.16683456637	46.273193642735535	32.48133219628747	129.93794148261978
366	RLffRCF	0	40.0	intervention	8951.9	2.5	41.8	5.2	0.3	0.1	224.1	233.3	41.7	1	162.1	64.7	24.6	83.9	36.3	44.0	41.6	179.0	52	81.0	1160.0	89.0	5.0	107.0	195.0	1419.25224299268	25.57667931611803	18.591019873001596	161.82040939931454
367	cH2GIKK	0	30.0	control	7600.6	1.9	30.6	5.7	2.0	1.0	259.9	309.7999999999999	29.6	1	173.9	74.1	24.5	80.4	39.25	54.0	40.9	181.0	62	73.5	1062.5	86.0	4.8	85.0	179.0	2088.3311039650102	40.24866201248177	26.245871455575877	122.12115529559532
368	9W63Ssg	0	40.0	active	9018.7	1.8	30.8	4.9	0.5	0.1	262.6	366.8	30.7	1	169.2	62.3	21.7	74.1	43.0	38.0	38.4	179.0	83	111.0	1179.5	88.0	5.4	170.0	201.0	1905.0638435614	36.982406935127294	26.18104580859218	117.7162016923677
369	M4QAPir	0	50.0	active	12566.2	3.8	60.5	21.4	0.4	0.2	165.0	269.5	60.3	1	171.9	56.9	19.2	74.75	48.25	39.0	40.5	203.0	67	93.0	1147.5	103.0	5.0	113.0	281.0	2040.46793882073	32.546955760572324	28.1005425232128	132.6679568075553
370	yaaLGRV	1	40.0	active	7442.6	2.0	35.6	2.6	0.2	0.0	290.7000000000001	431.3	35.6	1	155.3	41.3	17.1	73.8	41.5	25.0	22.6	169.0	65	100.0	1498.5	81.0	5.5	86.0	239.0	1310.05197150449	41.49621179121769	26.099333040892965	145.06212889449145
371	OWsPlmV	0	30.0	active	10623.5	3.6	53.2	21.3	10.0	2.7	219.90000000000003	379.6	50.5	1	171.7	62.8	21.3	76.1	45.75	62.0	43.8	196.0	82	90.0	1202.0	80.0	5.1	96.0	195.0	2578.06863584149	40.17089506031424	31.128257231600582	126.679875344133
372	KZvQRhA	1	40.0	control	9616.1	2.5	39.4	12.9	3.6	1.6	297.2000000000001	413.5	37.8	1	152.7	48.2	20.6	72.75	42.0	33.0	30.4	196.0	66	102.5	1518.0	89.0	5.2	75.0	247.0	2698.7177859541503	46.06793686415392	30.29276101919229	133.99397287545486
373	R2BLlYT	0	30.0	active	11541.7	4.0	59.3	16.4	5.9	5.6	181.1	412.7	53.7	1	171.7	71.7	24.3	78.7	51.75	48.0	49.7	210.0	93	97.5	1272.5	99.0	5.2	43.0	191.0	1993.7101399212302	35.38570996203146	23.164790732271985	151.0685522590509
374	QKrorMI	0	30.0	intervention	9184.4	3.0	50.5	8.2	1.3	0.3	256.2	297.2	50.2	1	170.4	60.9	20.9	72.75	55.0	46.0	58.7	187.0	55	86.0	1238.5	84.0	4.8	33.0	181.0	1240.3758134050802	34.674710107968195	25.099547580155267	143.52690562326305
375	GwR7x9e	1	30.0	intervention	8862.3	3.9	60.3	22.2	4.5	0.3	229.6	435.8	60.0	1	159.0	49.6	19.6	64.1	61.0	31.0	33.4	155.0	44	71.5	1078.5	73.0	4.8	78.0	194.0	1221.5970961043	42.55097834702518	32.33174007006047	135.405839619966
376	qFQd6Al	1	50.0	active	14035.6	5.3	72.3	33.3	18.8	10.7	213.5	442.5	61.6	1	151.2	42.8	18.7	61.7	49.3	31.0	27.9	173.0	76	84.0	1148.5	87.0	5.0	39.0	216.0	2493.1091118616	35.95695467408177	27.00535172821981	150.66362312110584
377	k4nhDwX	1	50.0	intervention	7880.4	4.9	59.3	13.9	10.3	9.8	179.50000000000009	407.4	49.5	1	155.9	74.5	30.6	98.5	47.0				67	99.0	1337.0	95.0	6.0	100.0	272.0	1616.7064882554098	34.63760782387435	34.89759800063875	134.10263971555105
378	jweUTYE	1	40.0	control	9888.6	2.7	48.1	3.1	0.2	0.0	246.9	470.4	48.1	1	157.1	55.0	22.2	79.5	47.3	29.0	22.7	160.0	84	87.5	1247.5	79.0	5.5	200.0	282.0	1406.58442594918	34.28087795128314	21.668999435472934	155.5244599890819
379	8ldux2s	1	40.0	active	8648.9	3.9	51.4	25.0	18.6	11.9	117.89999999999998	226.2	39.5	1	164.4	56.9	21.0	73.55	55.8	32.0	23.3	166.0	54	74.0	1171.0	91.0	5.5	52.0	209.0	1839.6337210690601	44.70627243000543	31.42328852365166	131.38524979024538
380	ur77VJl	0	30.0	intervention	9147.0	2.9	43.2	17.8	6.8	1.6	213.0	293.7	41.6	1	163.6	64.0	23.9	84.2	26.0	60.0	38.3	184.0	69	93.0	1143.0	84.0	5.1	158.0	177.0	2328.91586219098	28.60440600185136	25.613490506232395	142.45058793331017
381	JdIam4j	1	30.0	intervention	12678.7	5.9	100.8	17.0	1.4	0.1	217.70000000000005	488.2	100.7	1	162.6	59.6	22.5	78.8	65.0	40.0	32.1	187.0	83	79.0	1102.5	85.0	5.4	142.0	204.0	1402.52239698135	39.3815526330376	31.120668435894146	137.83091636148148
382	wyJEuEr	1	30.0	active	11582.0	5.6	82.1	38.3	14.1	2.3	319.7000000000001	452.8	79.8	1	161.8	61.0	23.3	72.1	65.5	38.0	27.1	166.0	56	91.0	1188.0	87.0	5.0	47.0	200.0	1750.84086098421	47.76575408488534	33.160255226733085	124.77116679205784
383	on5J8iX	1	40.0	active	12240.5	3.8	59.6	18.1	4.3	1.9	224.99999999999997	302.7	57.7	1	151.7	60.1	26.1	86.7	53.5	24.0	27.9	169.0	65	85.0	1068.0	72.0	5.5	70.0	255.0	1714.3814049843697	35.767613991031105	29.92060347832031	142.54508687748978
384	Azm0OaU	1	40.0	control	7888.3	1.6	27.5	3.7	0.3	0.1	248.6	357.5	27.4	1	156.9	50.1	20.3	70.95	41.75	35.0	26.3	179.0	50	93.0	1605.0	86.0	5.0	98.0	199.0	1906.1819073172	45.04824613872819	32.87722084557717	127.55426208754837
385	TZZsaBs	0	40.0	control	7019.6	0.9	16.3	0.9	0.2	0.1	197.5	316.7	16.2	1	167.9	66.3	23.5	86.6	42.5	50.0	25.0	150.0	67	88.5	1277.5	129.0	5.7	285.0	224.0	2586.93869314551	39.72315928267609	31.616057572901568	124.89402408523165
386	wwqjFN3	0	40.0	active	7837.4	4.9	45.8	25.6	17.5	16.5	358.0	297.2	29.3	1	175.1	73.9	24.1	88.2	45.0	43.0	40.8	171.0	61	106.5	1342.5	93.0	5.5	152.0	252.0	3050.94813913165	40.96845047617163	25.82630800076577	128.32407684229798
387	BuIGHDY	1	50.0	intervention	10520.5	4.3	67.0	23.4	4.7	1.0	262.90000000000003	417.7	66.0	1	152.3	51.2	22.0	81.75	38.0	30.0	29.6	160.0	74	101.0	1715.0	86.0	5.6	114.0	254.0	1696.42518204475	42.932946888500936	27.736005346480237	139.7388416068836
388	aoCTSh1	1	50.0	active	12361.7	4.6	72.2	29.2	2.3	0.3	190.20000000000005	448.6	71.9	1	149.2	51.9	23.3	73.8	44.75	29.0	21.6	160.0	61	100.5	1489.0	77.0	5.4	121.0	286.0	1236.81117708839	36.398954585014465	29.220558619492078	145.84727633254445
389	YBugVzx	0	40.0	intervention	9241.8	1.3	23.3	1.3	0.2	0.1	196.19999999999996	310.3	23.2	1	171.5	84.7	28.7	104.75	46.0	31.0	30.0	179.0	63	91.5	1113.5	86.0	5.4	52.0	195.0	1119.07488178063	24.396499698560532	12.579415005947158	185.04851628991088
390	q0UmB1O	1	30.0	control	10547.9	3.3	54.5	11.9	2.3	1.0	267.4	377.1	53.5	1	153.9	48.0	20.2	65.6	40.8	30.0	34.5	179.0	79	88.0	1243.5	88.0	5.2	34.0	137.0	1355.5051913550699	33.338259481715305	24.44921929195461	145.50370026729246
391	7OxSTf1	0	50.0	active	12753.6	5.2	85.9	16.8	1.4	0.1	255.2	326.4	85.80000000000003	1	173.8	61.3	20.2	83.65	43.5	33.0	32.1	155.0	89	109.5	1505.0	93.0	5.2	49.0	239.0	1844.9434249677802	38.46119587937713	23.691972082041463	153.9136226074483
392	wp2N7Vz	1	50.0	intervention	9876.8	2.4	41.1	6.0	0.3	0.0	289.4000000000001	378.6	41.1	1	150.0	51.0	22.6	74.25	29.0	23.0	25.9	150.0	74	67.0	1098.5	87.0	5.2	79.0	251.0	1215.63074293074	44.09223772537022	35.525704208064525	123.35321545144852
393	C2zdScS	1	40.0	control	5183.3	1.9	31.9	5.5	0.9	0.3	241.9	239.2	31.6	1	162.6	62.6	23.6	82.6	47.3	39.0	32.9	179.0	70	82.5	1137.0	144.0	6.1	49.0	189.0	1669.1199595092598	41.42584542169936	37.586186779103365	120.04917398094618
394	UPxabwm	0	30.0	intervention	9585.1	2.8	45.9	8.6	1.9	0.4	282.2999999999999	392.6	45.5	1	159.5	57.6	22.6	77.2	46.3	51.0	41.4	187.0	52	95.5	1137.5	88.0	5.1	75.0	161.0	2593.09663474817	39.350680920851104	28.920539261961046	131.37300674028242
395	nPkulz1	1	30.0	intervention	4513.2	1.1	20.0	1.7	0.0	0.0	239.4	268.1	20.0	1	160.7	63.6	24.6	75.8	49.5	37.0	18.3	164.0	51	80.5	943.5	83.0	5.2	43.0	226.0	1010.0625586111099	31.024534523854012	29.18525013295137	144.2486922323698
396	vpG8w86	0	30.0	intervention	10933.2	3.9	64.5	10.5	3.8	2.7	291.1	462.4	61.8	1	165.5	68.5	25.0	82.25	51.75	57.0	38.2	171.0	58	90.0	1293.0	106.0	5.6	51.0	168.0	2458.35440383392	40.416605714811006	34.07291750498893	129.69958828852268
397	iB5Fjfn	1	50.0	intervention	6751.7	2.6	42.8	10.5	2.3	0.5	213.99999999999997	281.5	42.3	1	155.7	61.4	25.3	81.4	33.5	28.0	37.0	181.0	61	84.5	1141.5	74.0	4.7	38.0	187.0	2112.73042667751	45.056167446041314	30.523526369952087	134.85368036187893
398	ai9r8xm	0	40.0	control	6243.1	1.7	25.6	9.8	2.9	1.2	240.00000000000009	273.6	24.4	1	170.1	62.3	21.5	81.25	34.3	43.0	33.9	193.0	61	96.0	1273.5	96.0	5.1	114.0	247.0	1812.5588992737198	33.22242455875998	26.942369479628443	130.3786801463309
399	wiVeQq1	0	40.0	active	12476.9	4.4	67.3	23.0	11.1	3.4	214.5	353.3	63.9	1	167.8	66.4	23.5	85.1	28.5	45.0	42.0	196.0	83	93.0	1156.0	83.0	5.5	42.0	207.0	2357.71309462879	31.617001407742013	28.035717195565496	149.62668427835786
400	jDvki3N	1	50.0	control	9697.0	2.2	38.9	4.3	0.8	0.2	158.7	364.9	38.7	1	153.3	45.95	19.5	73.95	44.25	31.0	33.9	162.0	68	86.5	1119.5	79.0	5.0	58.0	222.0	1481.08073686799	41.97951199002834	33.10036248675455	129.97991176329478
401	xpKJ9f1	1	50.0	intervention	9064.0	5.4	91.3	15.3	3.3	1.1	200.5	498.1	90.2	1	160.0	66.4	25.9	77.3	52.8	32.0	25.1	171.0	77	89.0	1188.0	73.0	5.1	68.0	212.0	1631.52410079944	36.039461634684294	42.604762631564775	118.2973001575284
402	piRJLAt	1	40.0	active	8401.0	3.1	48.9	19.2	2.4	0.7	271.3	263.90000000000003	48.2	1	154.2	70.2	29.5	78.6	48.0	26.0	28.7	169.0	75	107.5	1345.0	95.0	5.6	80.0	183.0	1598.9710007799802	35.6688156582715	27.14280068568452	147.31800365749217
403	Aq94n4i	0	30.0	active	11440.4	5.6	89.4	23.8	2.1	0.2	187.0	235.3	89.2	1	167.8	68.5	24.3	86.1	52.75	44.0	34.5	181.0	68	82.5	1131.5	88.0	5.2	57.0	190.0	2204.84670634748	40.01666790109911	36.2496377186391	125.36256100118145
404	Hhk5Umn	1	40.0	control	8133.3	2.8	44.6	12.0	4.7	0.8	242.99999999999997	434.2	43.8	1	165.5	55.2	20.1	75.6	52.0	32.0	31.3	176.0	59	94.0	1304.0	73.0	5.2	42.0	224.0	1492.1479050664902	45.485603283374346	36.42984403705126	120.88186166028127
405	2KndCZ0	0	30.0	intervention	5528.8	1.8	28.0	7.7	3.5	1.0	146.9	151.6	27.0	1	167.5	54.0	19.2	71.4	40.25	45.0	33.6	190.0	50	112.5	1523.0	80.0	5.2	105.0	217.0	1194.09488651419	28.752006924420577	16.561238864231075	155.65399254828168
406	NnJjsBq	1	40.0	intervention	12772.1	4.4	67.9	34.2	0.6	0.1	172.0	350.0	67.80000000000001	1	152.3	48.5	20.9	74.6	34.75	31.0	30.4	162.0	71	111.0	1443.0	86.0	5.6	85.0	251.0	1397.11863021608	39.26391404992392	36.06013703469865	127.90956977841768
407	2GiKiSj	0	30.0	control	6467.4	2.8	43.7	11.7	3.0	1.5	235.8	366.6	42.2	1	167.0	54.2	19.4	71.5	55.75	61.0	45.6	187.0	81	109.0	1447.5	87.0	5.1	68.0	175.0	2035.70216772265	35.104220969783164	30.14252758180151	131.8446025570962
408	NBGiitB	1	40.0	control	6847.1	2.5	43.5	6.6	1.0	0.2	239.2	405.3	43.3	1	157.8	73.6	29.5	92.4	42.5	34.0			70	85.5	1123.5	93.0	5.8	89.0	218.0	1313.01881576469	34.951760531221126	30.100071008340407	143.48596666752002
409	1TJFGiL	1	50.0	intervention	11114.1	3.0	51.8	8.3	1.0	0.2	240.5	430.7	51.6	1	154.9	47.3	19.7	71.9	54.5	25.0	33.4	171.0	46	71.0	1106.5	81.0	5.5	66.0	207.0	1650.5604541170098	33.25183494911941	27.742577222060444	147.9390888866138
410	tqwIGZ5	0	40.0	intervention	10221.5	5.9	92.5	28.0	7.5	2.0	197.9	252.0	90.5	1	175.5	72.8	23.6	80.7	46.0	51.0	41.4	196.0	59	105.5	1220.5	90.0	5.2	67.0	194.0	1655.3322035423498	39.38023738834158	28.686124787501807	133.70109267706562
411	9xamL8L	1	40.0	active	6689.3	2.3	37.6	10.6	0.6	0.0	193.1	284.2999999999999	37.6	1	166.9	56.1	20.1	79.6	38.25	46.0	25.4	164.0	78	93.0	1133.0	84.0	4.7	51.0	202.0	1549.79348069137	39.62690512080341	30.6077232741002	134.73497552320342
412	4ZcOKbq	1	40.0	intervention	9092.2	3.9	67.6	8.9	1.5	0.2	184.30000000000007	573.6999999999998	67.39999999999999	1	157.2	56.9	23.0	75.9	42.0	38.0	33.4	196.0	98	89.5	1140.0	83.0	5.1	102.0	243.0	1531.0493905331302	35.330850642452866	27.753427265123115	146.5557481764489
413	PDwCcjW	1	40.0	control	8074.0	3.6	58.5	14.0	3.4	1.3	234.6	444.9	57.2	1	152.0	68.3	29.5	89.7	49.75	45.0	25.0	166.0	91	88.0	1202.0	96.0	5.4	87.0	213.0	2124.5257521205	43.25697962542257	34.432236552399964	123.80460167980236
414	L94PO6v	1	30.0	control	8317.8	4.5	69.4	21.7	7.5	3.4	243.29999999999995	411.2000000000001	66.0	1	154.9	55.5	23.1	74.2	51.25	36.0	36.3	190.0	66	82.5	1030.5	81.0	5.4	51.0	166.0	1207.176216083	38.634602638242185	29.48225381912857	140.75320977421615
415	gih4bgt	1	30.0	intervention	10392.1	7.3	87.6	47.0	32.4	23.9	141.3	261.6	63.7	1	154.1	45.4	19.1	64.6	49.5	48.0	50.9	196.0	82	88.5	1171.0	84.0	5.6	121.0	216.0	2008.05604073832	43.47230137373069	33.56147087267753	127.64371260629764
416	vYU9oAl	0	40.0	intervention	5922.6	2.1	34.1	10.0	1.5	0.2	244.29999999999995	274.5	33.9	1	165.9	61.7	22.4	74.45	49.25	50.0	27.2	153.0	62	77.0	1169.0	102.0	5.2	119.0	172.0	2307.02325117474	38.28689694263842	36.48076107675408	126.7332753800337
417	hrdyZtU	0	40.0	active	13314.9	3.2	51.2	15.6	1.3	0.1	256.3	387.0	51.1	1	165.8	55.5	20.1	69.55	33.0	42.0	49.3	200.0	55	95.0	1184.5	79.0	5.2	36.0	233.0
418	LO81RfA	1	30.0	active	8532.9	3.7	50.6	21.9	11.8	7.0	218.0	241.1	43.6	1	158.0	54.6	21.8	74.75	51.0	38.0	34.5	176.0	80	91.0	1042.5	79.0	5.6	43.0	184.0	2113.33210540113	37.92518608897875	27.76576389996489	148.72872757818843
419	h24QTHw	1	50.0	control	7746.8	1.7	31.0	1.3	0.0	0.0	283.50000000000006	390.2	31.0	1	156.3	52.4	21.4	79.6	51.3	31.0	29.4	184.0	60	91.5	1174.5	92.0	5.5	38.0	177.0	2152.03480991555	39.16791894419698	30.042270144963304	143.20796457368175
420	5dzy1NQ	1	40.0	active	25808.9	12.2	160.8	73.9	52.7	42.2	172.39999999999995	471.9	118.6	1	164.3	50.7	18.7	68.5	51.5	25.0	49.3	169.0	52	89.0	1058.5	93.0	5.5	47.0	266.0	1228.3298810565	36.264545771039295	16.093050227209073	156.10224722400142
421	QiwnXET	0	30.0	intervention	14514.5	9.9	93.9	57.5	44.0	40.4	227.0	276.5	53.50000000000001	1	173.2	58.8	19.6	68.6	39.0	45.0	55.6	169.0	50	89.0	1149.5	88.0	5.6	60.0	168.0	1973.3873724678301	34.35042533307477	23.888608813451604	159.08435759811712
422	rP3ypYO	0	50.0	active	9253.9	2.2	39.3	3.4	0.3	0.0	257.79999999999995	299.3	39.3	1	166.7	67.2	24.1	82.0	33.75	46.0	39.0	200.0	50	108.0	1184.5	110.0	5.5	73.0	213.0	1694.3104705224898	33.65678987614835	24.371881494347214	142.17672349916074
423	N992gHL	1	50.0	control	8372.3	4.3	61.2	22.2	14.1	4.9	178.49999999999991	301.6	56.3	1	160.3	53.5	20.8	79.65	50.0	27.0	19.8	160.0	71	98.0	1594.5	95.0	5.9	146.0	234.0	1356.07333542319	41.39201263012794	29.038236588103853	141.6781829082394
424	LIPTFhE	0	40.0	active	9758.2	1.7	29.9	3.0	1.2	0.0	236.00000000000009	349.8	29.9	1	165.6	76.1	27.7	93.8	49.3	36.0	27.2	133.0	54	87.5	1297.0	97.0	5.8	94.0	185.0	2261.70866335234	37.0963041917825	24.531776994171988	156.02505637854213
425	GX9rXR0	1	40.0	intervention	13578.6	3.7	56.5	17.5	6.7	2.7	275.6	468.1	53.8	1	156.8	51.2	20.8	73.8	48.3	36.0	33.4	171.0	83	77.5	1138.0	86.0	5.4	59.0	201.0	1919.8085398661701	38.00060946851165	34.14570526841121	132.77325549024545
426	50bYpJY	0	40.0	active	8712.7	3.3	45.5	12.4	7.5	6.1	270.1	403.0	39.4	1	172.5	64.7	21.7	74.0	50.0	49.0	44.2	187.0	53	95.5	1249.5	88.0	5.1	127.0	204.0	2602.27093274769	31.180479159031268	18.201107277850614	137.64157317804742
427	0R2aJfM	0	40.0	control	10217.2	3.9	64.8	14.3	2.0	0.2	262.7	326.0	64.6	1	169.6	67.7	23.5	90.0	39.3	35.0	33.7	157.0	61	91.0	1279.0	91.0	5.6	114.0	280.0	2647.07815107058	41.84122768116711	37.556153223186975	120.34147864936584
428	2j8lqeW	0	40.0	active	9839.6	3.9	51.6	26.4	11.8	9.6	168.5	220.50000000000003	42.0	1	168.4	57.4	20.2	73.6	51.0	42.0	43.7	179.0	45	93.0	1200.5	82.0	5.2	55.0	171.0	2321.41316352718	34.77367475725553	26.483508331619092	136.37154826613457
429	B30BXz0	0	30.0	active	7053.8	1.8	29.1	7.2	2.4	0.9	245.2	336.7	28.200000000000006	1	171.7	65.4	22.1	76.35	52.3	53.0	48.0	206.0	49	89.0	1165.5	88.0	5.5	38.0	197.0	1813.0600276517998	31.94783979864893	23.38360218702817	159.67322649906612
430	xDBZGWt	1	50.0	intervention	8101.3	1.2	22.6	0.3	0.0	0.0	218.50000000000009	316.6	22.6	1	161.1	58.9	22.6	85.1	43.5	22.0	28.4	176.0	67	83.5	1270.0	91.0	5.2	152.0	242.0	1779.1840308519502	43.151809353507026	32.528485034199164	130.43979689007142
431	p88Dlw2	1	40.0	control	11872.0	5.4	89.0	13.3	5.0	3.4	166.6999999999999	499.7000000000001	85.6	1	158.0	52.0	20.8	71.3	56.25	26.0	38.9	166.0	62	93.0	1082.5	87.0	5.1	64.0	286.0	1719.5048417697	40.55938570291192	28.381473526351986	138.01550612766113
432	jHC7L6Y	1	30.0	control	9360.6	1.9	31.3	5.7	1.3	0.2	259.9	344.1	31.1	1	163.1	48.5	18.2	64.45	47.5	33.0	39.1	173.0	83	81.0	982.5	88.0	5.0	58.0	209.0	1338.59101821066	33.58573685679985	35.10052160762386	115.28148767478642
433	ABihkvp	1	40.0	control	8881.1	2.5	41.8	7.8	0.9	0.1	142.5	326.9	41.7	1	155.4	51.0	21.1	87.9	54.5	29.0	33.6	184.0	60	91.0	1133.5	83.0	5.6	46.0	212.0	1480.74263940493	41.70430033176884	23.78684316351864	150.52976848441043
434	4QVeIog	0	30.0	intervention	10881.9	1.7	28.1	6.3	2.4	0.3	123.7	290.6	27.8	1	166.8	63.0	22.6	81.65	34.25	46.0	33.2	200.0	99	82.5	999.5	86.0	5.0	88.0	205.0	1869.2866966719398	42.38375336870293	38.074270618764345	115.72106869940157
435	uxVXyr3	1	40.0	active	12220.5	4.4	75.1	6.0	0.4	0.2	210.30000000000007	362.3	74.89999999999998	1	159.5	53.9	21.1	78.1	48.0	32.0	25.3	173.0	89	82.5	1254.5	88.0	5.4	62.0	178.0	1299.23077785999	41.92720663711642	22.531892102213877	154.5520896381311
436	BtVgxns	1	50.0	intervention	9357.0	6.1	89.0	38.2	15.4	6.1	114.8	204.2	82.9	1	160.1	47.1	18.3	71.85	52.0	29.0	29.5	155.0	55	75.5	1207.0	79.0	4.9	81.0	214.0	1603.22855049116	31.98096006834187	20.19571388762056	166.2315207391209
437	7E2vHhL	1	50.0	control	10633.1	3.7	63.2	11.5	1.5	0.4	197.79999999999995	398.4	62.8	1	157.4	54.0	21.7	80.9	41.0	16.0	22.5	210.0	84	87.0	1303.5	80.0	5.2	99.0	227.0	1547.6765968628501	37.98798608064457	29.21953978819398	144.4543980473486
438	GYJxpOa	1	40.0	active	9733.9	3.5	54.0	23.5	1.6	0.3	223.8	334.3	53.7	1	154.8	47.2	19.6	72.5	41.75	33.0	29.7	137.0	54	82.0	1161.0	69.0	5.2	70.0	336.0	1663.90609647	41.71169954993885	31.21261348692383	137.46085859271855
439	WJnMWSN	1	30.0	intervention	6024.7	1.7	28.9	3.5	1.5	0.8	275.6	493.7000000000001	28.1	1	151.7	41.0	17.8	81.1	49.5	32.0	28.0	176.0	81	83.5	1193.5	75.0	4.5	51.0	163.0	1706.80687701704	41.506592117884715	32.132803628497946	131.83418882786674
440	iXZ7b8b	1	50.0	intervention	10121.7	3.7	61.5	8.8	2.7	1.6	182.30000000000007	449.4	59.9	1	152.1	47.9	20.7	79.2	39.0	29.0	30.9	162.0	70	82.0	1161.0	98.0	5.5	241.0	249.0
441	wghGhBY	1	40.0	control	5220.1	0.7	12.7	1.1	0.1	0.1	235.29999999999995	492.8	12.6	1	152.6	42.9	18.4	64.6	34.25	36.0	25.9	171.0	75	73.5	1193.5	79.0	4.9	38.0	176.0	1474.44931078647	38.60539450579885	32.33820254188743	136.1665678125612
442	tap7KAU	1	40.0	active	8317.5	4.1	71.5	6.7	1.1	0.4	217.5	484.5	71.1	1	154.2	52.6	22.1	75.5	41.3	27.0	16.9	139.0	91	87.0	1419.5	91.0	5.5	113.0	181.0	1044.61902343555	45.69796459903311	39.6925791023707	114.24106355701252
443	KIw5LPl	1	40.0	intervention	11961.5	7.6	108.5	44.1	22.1	9.3	224.4	454.1	99.2	1	158.3	42.5	16.9	63.8	41.5	27.0	34.8	171.0	67	70.0	1050.5	84.0	5.1	32.0	191.0	1621.26367229488	41.277243890414546	27.98746106128656	143.7771717396194
444	vrUduff	0	60.0	control	3898.9	1.4	22.3	6.1	3.9	0.0	190.20000000000005	317.1	22.3	1	175.1	72.7	23.7	93.6	36.0	39.0	28.1	164.0	67	83.5	1198.0	124.0	6.0	174.0	210.0	1849.53830214251	32.70348093400135	18.066637536766738	125.94990184444195
445	wvQHzi0	0	40.0	intervention	15330.8	11.3	139.6	73.6	47.1	32.1	174.60000000000005	266.79999999999995	107.5	1	166.3	60.2	21.7	76.9	52.8	42.0	49.8	200.0	53	90.5	1283.0	77.0	5.2	99.0	199.0	2030.59743537763	27.905429685786572	29.041844566275067	147.2237630898139
446	VNzeaJq	1	50.0	active	6211.8	3.1	50.9	14.5	2.5	1.2	161.7	314.4000000000001	49.7	1	155.1	58.9	24.4	87.6	44.5	31.0	22.3	139.0	56	79.0	1128.5	73.0	5.2	103.0	215.0	1998.0856449391897	38.776476694446345	28.553273849923094	142.7512185538452
447	cUdd1X9	1	50.0	intervention	5976.0	2.5	42.0	8.2	3.0	0.4	235.9	520.7	41.6	1	159.9	65.5	25.6	101.4	39.0	18.0	19.7	157.0	81	79.5	1285.5	98.0	5.1	97.0	278.0	1621.75922237448	38.78122567354422	30.66110812214739	140.8085792630498
448	8TJrLe8	1	50.0	intervention	7559.3	3.4	59.1	7.9	1.1	0.1	208.6	450.1	59.0	1	153.2	58.9	25.0	91.6	46.5	21.0	19.6	141.0	64	92.0	1345.0	85.0	5.6	66.0	241.0	1607.7796458252499	43.35770779408465	27.69439450766657	144.28124476534651
449	zfldYSk	1	40.0	active	9039.8	4.5	59.9	25.9	16.3	10.6	274.3	387.9	49.3	1	168.3	55.6	19.6	76.8	56.0	32.0	34.3	176.0	55	82.0	1147.5	92.0	5.1	178.0	253.0	1681.40568709418	30.755551900414826	31.41585959025156	146.12248774835282
450	Dl01A8p	1	60.0	intervention	9828.6	5.7	94.4	19.0	4.1	0.3	184.80000000000007	488.0	94.1	1	156.2	49.8	20.4	81.1	53.5	12.0	22.8	127.0	58	95.5	1431.0	83.0	5.7	81.0	263.0	1647.77615982108	57.87385431324852	26.99267714151613	131.7901020257259
451	QHRHpyh	1	60.0	control	4003.4	1.1	19.0	2.4	0.3	0.1	223.9	311.0	18.9	1	161.7	73.0	27.9	101.5	33.3	24.0	18.0	146.0	70	94.0	1443.5	99.0	5.9	89.0	197.0	1245.52430908003	36.992133455821644	25.51424315259277	150.90286361729068
452	HG4ETAf	0	60.0	intervention	7172.1	3.5	58.4	13.2	0.9	0.1	137.7	313.9000000000001	58.3	1	159.7	62.5	24.5	85.7	37.75	35.0	24.9	136.0	53	86.0	1357.0	100.0	5.8	86.0	294.0	2669.2100717011	36.8930034910669	25.142975330707852	147.53325720960478
453	KcN19yb	1	50.0	control	6396.9	2.1	34.8	5.9	0.6	0.2	203.8	316.9	34.599999999999994	1	159.0	50.7	20.0	75.8	40.8	43.0	30.0	171.0	59	85.5	1048.5	79.0	5.5	88.0	199.0	1627.69921172225	40.79053323353619	31.367486888898558	130.69582245604155
454	KaXTrQi	0	60.0	active	12668.0	5.5	88.5	23.3	8.3	3.7	150.90000000000003	365.2	84.8	1	164.5	56.3	20.8	80.1	44.75	31.0	36.8	157.0	59	93.0	1266.0	96.0	5.0	58.0	248.0	2935.28484092272	45.72823361379936	30.465646131706162	122.29137672023147
455	gVkRgo8	0	60.0	active	10906.3	5.2	84.4	21.6	4.0	0.8	202.1	380.2000000000001	83.60000000000002	1	156.9	49.9	20.2	73.4	44.0	31.0	35.8	181.0	63	92.5	1787.5	111.0	6.4	76.0	235.0	1549.94044340946	42.391569598446466	25.692128733103967	148.74068088094572
456	czDuPz5	1	40.0	control	8662.0	4.9	80.3	12.7	4.7	2.8	161.5	429.6	77.5	1	162.2	56.0	21.2	72.3	63.75	38.0	21.7	141.0	68	84.5	986.0	89.0	5.4	83.0	176.0	1682.1664322277402	35.47414402455709	19.727181361098303	169.27744511630272
457	UVPLoZq	1	60.0	active	14913.3	4.6	82.1	4.9	0.5	0.1	115.0	586.6	82.0	1	148.2	51.1	23.2	85.5	30.5	18.0	25.9	164.0	71	91.5	1296.0	108.0	5.4	87.0	278.0	1721.41199393709	26.43421269223059	29.12247514031461	115.15566043395442
458	9qNRsqV	0	60.0	active	8714.9	2.6	43.4	9.9	0.1	0.0	220.40000000000003	419.8	43.4	1	168.3	68.7	24.2	88.6	35.5	39.0	24.8	137.0	55	90.5	1416.5	70.0	5.1	121.0	231.0	1616.5486682762303	39.42690259602478	29.24594396713455	145.02376132254503
459	6GZT6rr	0	60.0	intervention	6604.5	4.0	62.9	15.3	4.5	2.2	149.0	225.3	60.7	1	168.2	61.1	21.5	80.8	40.0	36.0	30.2	142.0	64	83.0	1263.0	100.0	5.7	80.0	177.0	2492.47367678404	37.60641364741878	30.08367225022075	119.10527810942536
460	upFLFxG	0	60.0	active	15871.8	9.1	138.1	45.5	22.1	8.8	150.8000000000001	407.8	129.29999999999998	1	173.0	67.4	22.5	88.9	48.3	39.0	34.6	160.0	65	90.0	1404.0	92.0	5.5	76.0	215.0	2118.8246805048	35.90673490847533	32.958148119851444	117.57848393014156
461	QQ3WRtT	1	30.0	intervention	10972.3	3.5	58.1	9.0	3.3	1.8	133.6	185.8	56.3	1	152.9	52.0	22.2	75.4	44.25	36.0	34.5	164.0	49	71.5	1012.0	92.0	5.5	38.0	197.0	1572.72765115972	40.68644580055524	36.10259205436313	127.64516395738407
462	8Ony85u	1	60.0	intervention	10224.6	4.0	59.6	18.4	9.9	5.8	259.5	329.7999999999999	53.8	1	164.2	60.2	22.3	83.0	44.75	27.0	24.6	162.0	75	72.0	1412.0	76.0	5.2	47.0	293.0	1343.3933121240302	40.583303831563335	26.940567673620638	149.47277319639352
463	KGIe3Xo	1	40.0	active	16921.8	9.1	116.4	57.0	39.4	28.4	201.5	418.2000000000001	88.0	1	159.3	63.15	24.8	77.5	49.5	33.0	36.9	176.0	48	96.0	1208.5	79.0	5.5	76.0	276.0	1613.13715454221	40.09028738832882	29.720955710450703	139.34740892950538
464	lgR7SjW	0	40.0	control	9471.3	4.6	68.6	23.4	8.1	4.9	229.19999999999996	298.0	63.7	1	160.7	60.7	23.5	80.0	41.5	42.0	41.6	166.0	71	86.5	1060.0	96.0	5.8	84.0	174.0	2033.12669204563	40.56314641879085	33.869926602704155	127.12361685642477
465	3pEAfPS	1	40.0	control	7994.0	2.1	37.0	3.7	0.5	0.1	272.3	448.7	36.9	1	167.5	69.6	24.8	81.1	62.0	44.0	26.2	179.0	78	84.5	1123.5	91.0	4.9	65.0	175.0	2212.1610637173103	41.26523428217068	30.12283117128786	116.63280684706459
466	Y1ZcR1K	1	50.0	active	12356.5	5.5	91.3	14.4	5.6	1.8	202.30000000000007	588.1	89.5	1	156.1	51.8	21.2	87.4	41.0	19.0	24.5	164.0	87	92.5	1373.0	77.0	5.6	60.0	235.0	1591.62208254862	47.59844649785767	38.36825064769661	113.35072312523151
467	xysOKtI	1	60.0	active	8783.1	4.7	75.6	20.4	4.1	1.0	201.29999999999995	571.6	74.6	1	150.5	44.5	19.6	67.2	50.3	28.0	29.9	160.0	72	99.5	1468.0	81.0	5.7	64.0	196.0	1544.6061830097901	38.055306811493146	30.569279954824143	143.975910367785
468	gyYrL6U	1	50.0	intervention	9580.8	3.5	55.5	16.6	4.5	1.1	302.2000000000001	406.9	54.4	1	161.7	54.0	20.6	75.1	43.3	24.0	29.5	179.0	75	94.5	1321.0	71.0	5.4	44.0	257.0	2087.83408654213	31.060380769323178	30.65011009685697	148.3205693763556
469	5RDrveT	1	40.0	intervention	6555.6	2.8	47.5	6.3	0.8	0.3	226.40000000000003	353.8	47.2	1	150.2	59.0	26.1	81.7	51.5	28.0	28.1	171.0	66	83.5	1274.5	76.0	5.4	156.0	210.0	1582.60265026349	35.49962650178344	29.69329330722137	141.302378421216
470	VcfdxbE	0	40.0	active	11414.9	6.0	86.3	36.2	18.5	7.8	229.4	355.7	78.5	1	169.3	67.7	23.6	80.9	37.0	39.0	41.6	176.0	59	117.0	1401.0	82.0	4.9	147.0	210.0	2071.60397060553	29.945945376559372	27.79975689906788	151.40751870164027
471	H55wOXT	1	30.0	intervention	8576.7	3.3	53.3	11.9	2.8	1.3	286.8	341.9	52.0	1	174.3	66.5	21.8	80.8	50.5	31.0	32.2	179.0	71	77.0	1104.5	100.0	5.5	71.0	189.0	1698.1722542779198	47.868891174843675	25.509818822496033	137.4917267532015
472	EekPPzL	1	30.0	control	6006.7	1.9	31.4	7.4	1.6	0.5	331.2000000000001	305.1	30.9	1	150.5	50.3	22.2	71.3	36.25	34.0	31.5	176.0	65	90.5	1061.5	81.0	5.5	94.0	261.0	1817.5299216840601	32.51924438232904	33.85196155109181	130.47538618474496
473	Tt4KHwk	1	30.0	intervention	4551.8	1.8	30.9	4.5	0.8	0.3	267.2	319.2000000000001	30.6	1	169.0	56.2	19.6	70.2	61.0	31.0	29.7	190.0	72	84.0	980.5	81.0	4.9	56.0	198.0	602.698462911942	35.36666053936364	19.624443571100148	171.21174772304101
474	MNuDI0m	0	50.0	control	7930.3	2.2	38.8	2.9	0.1	0.0	204.90000000000006	639.0	38.8	1	167.9	76.2	27.0	95.55	37.8	31.0	24.0	130.0	60	84.0	1150.0	81.0	5.1	101.0	221.0	1639.58751071406	24.648955048664078	21.703646902331187	125.17977890956983
475	kl9GDCz	1	50.0	active	12069.6	4.5	75.4	12.8	1.8	0.9	192.0	346.5	74.5	1	160.2	55.6	21.6	87.5	45.0	25.0	25.5	133.0	67	80.0	1069.0	87.0	5.5	50.0	230.0	1943.7289017917	46.50518174678962	23.779143950926798	148.78652134362315
476	hKnaAf6	0	40.0	intervention	20495.0	13.3	120.3	73.1	61.2	54.8	201.49999999999997	206.0	65.5	1	166.4	64.8	23.4	81.3	30.0	41.0	44.8	173.0	43	76.0	1299.0	83.0	5.0	60.0	202.0	1638.8124701911	34.64401008589123	29.393730076967906	147.23668485706915
477	Kc9xIwD	1	40.0	active	6808.8	2.6	37.0	14.3	7.5	4.9	370.30000000000007	265.9	32.1	1	161.5	56.2	21.5	77.9	51.25	32.0	31.2	181.0	61	70.5	1176.0	77.0	5.2	75.0	176.0	1260.57611721084	33.78248228480732	31.94785102680127	137.08230819759183
478	nyTpVKe	1	50.0	control	6941.9	3.5	53.6	16.0	6.1	2.0	204.40000000000003	414.2	51.6	1	161.4	45.4	17.4	70.1	46.25	33.0	25.9	166.0	67	108.5	1517.0	82.0	5.0	79.0	268.0	1593.9073401989701	36.42854423723622	28.533428456388314	141.8580745017132
479	VBDTctK	0	50.0	intervention	8884.9	7.2	102.4	46.3	20.0	8.8	213.90000000000003	268.29999999999995	93.6	1	169.5	74.6	25.9	94.4	41.8	39.0	28.9	181.0	58	83.5	1182.5	96.0	5.2	198.0	206.0	2108.99133361272	38.61313995686115	32.0533897457264	131.01992385739715
480	TjzwnGl	1	50.0	intervention	10913.6	3.4	56.5	12.9	2.0	0.6	201.59999999999994	507.7000000000001	55.9	1	143.3	57.2	27.8	82.2	38.8	24.0	23.3	164.0	66	82.5	1199.0	95.0	5.7	75.0	167.0	1725.7800929747302	44.8724000758533	36.36022193844602	121.6464605201927
481	wmfhZAU	1	40.0	control	13184.7	4.6	78.4	10.2	0.4	0.2	199.70000000000005	440.6	78.2	1	157.7	58.0	23.3	86.3	30.3	23.0	22.8	153.0	63	89.5	1206.0	77.0	5.5	88.0	255.0	2202.28132787753	44.26310184916942	35.55608639774193	111.88728755805843
482	0SBQXj0	0	50.0	control	10166.2	2.5	43.8	2.1	0.2	0.0	201.40000000000003	283.0	43.8	1	175.4	64.6	20.9	80.2	41.0	36.0	27.8	129.0	65	78.0	1127.0	88.0	5.2	71.0	157.0	2201.00435025054	46.169104092432974	27.60472613105032	142.5874794467299
483	o3bKmGW	1	50.0	intervention	10473.3	3.4	59.8	3.7	0.5	0.3	200.9	306.7	59.5	1	166.3	72.1	26.0	91.8	37.3	30.0	24.4	176.0	73	93.5	1208.5	93.0	5.2	80.0	247.0	827.4442897874701	33.45441793928237	19.853264378156645	170.82545471573746
484	T5Jd4tK	0	60.0	intervention	11119.0	5.1	80.9	29.8	0.9	0.1	243.2	302.4	80.80000000000003	1	174.2	64.7	21.3	80.9	43.8	43.0	32.3	184.0	66	122.5	1911.0	109.0	5.6	87.0	239.0	2408.8164980597103	33.33588129249172	34.96905713493777	133.13847172214875
485	a2DthGs	1	50.0	active	6438.2	2.2	38.3	2.6	0.0	0.0	248.70000000000005	344.1	38.3	1	150.7	52.3	23.0	94.5	40.8	27.0	22.9	166.0	77	72.0	1136.0	91.0	5.4	125.0	240.0	1712.9231621029	45.70489439315478	30.816264154323754	128.318837002005
486	q07pbzM	0	50.0	active	7758.0	3.3	58.2	5.8	0.8	0.2	303.3	389.6	58.0	1	169.8	66.6	23.0	84.5	37.8	36.0	32.1	157.0	67	93.5	1508.5	98.0	5.1	74.0	237.0	2065.91765392847	29.87690295847034	21.557316263394398	124.41139689049929
487	2A5zQAr	1	40.0	active	12662.4	7.0	116.7	25.9	0.6	0.1	147.5999999999999	466.50000000000006	116.6	1	154.8	48.0	20.0	70.1	50.0	31.0	27.6	148.0	70	84.5	1214.0	82.0	5.2	57.0	162.0	1511.10703979148	36.178088658866855	33.34218822269302	137.98637432641564
488	iRdXtpi	1	60.0	control	3247.9	1.3	23.9	1.4	0.3	0.1	216.30000000000007	362.5	23.8	1	154.2	49.3	20.7	74.9	42.0	31.0	20.5	121.0	61	90.5	1293.0	81.0	5.4	77.0	198.0	1547.16398439246	42.549428522136175	32.47042931954352	132.42758192386637
489	wPg1jUs	1	50.0	intervention	11183.2	5.6	75.5	27.3	14.6	11.6	276.6	409.3	63.9	1	156.8	49.6	20.1	74.9	52.5	34.0	35.8	155.0	51	110.0	1320.5	85.0	5.0	43.0	210.0	1617.64056939927	34.15588225719065	24.80631154023301	139.95277615612153
490	ryXruK4	1	30.0	intervention	5891.5	2.7	42.7	11.9	5.1	2.2	250.1	292.4000000000001	40.5	1	158.1	52.5	21.0	70.5	42.0	32.0	22.9	166.0	71	71.5	1098.0	78.0	5.1	43.0	181.0	1535.61878785255	31.816762040624813	21.73273678966084	167.82248901274343
491	aNO06u6	1	50.0	control	4892.1	1.6	27.9	4.5	1.5	0.3	161.39999999999995	348.7000000000001	27.6	1	157.8	56.0	22.4	79.8	47.0	25.0	22.3	173.0	77	92.5	1369.5	82.0	5.2	37.0	192.0	1792.76156334656	43.37593382270497	35.33233388076924	125.48751965297909
492	pPrBbKi	0	40.0	intervention	8586.4	3.3	48.7	17.8	8.8	3.6	240.8	370.0	45.1	1	169.6	67.3	23.3	82.6	38.8	51.0	30.4	184.0	61	98.0	1337.5	87.0	5.0	169.0	181.0	1972.95282323745	36.698760998221175	33.69090243691579	125.58517790539021
493	KpTzx65	1	50.0	intervention	6819.6	2.4	41.6	6.0	1.0	0.2	221.9	393.9	41.4	1	149.7	51.5	22.9	84.3	44.75	23.0	32.4	157.0	64	108.0	1665.5	74.0	4.9	134.0	230.0	1294.14950437922	34.36768061074673	22.455333455755888	158.87048645993463
494	9KzgdId	1	50.0	control	5279.5	1.8	30.7	4.1	1.1	0.3	231.8	431.6	30.4	1	160.5	63.3	24.5	84.8	50.8	28.0	19.3	146.0	51	82.5	1170.0	80.0	4.9	69.0	211.0	1504.03853727251	43.50403654661398	24.70348220030645	153.98543973805138
495	WaWhrZY	1	60.0	active	12958.5	7.4	122.6	22.2	1.6	0.1	164.29999999999995	419.5	122.5	1	151.4	48.6	21.2	74.9	43.3	26.0	26.9	146.0	67	87.5	1206.0	77.0	5.6	82.0	286.0	1361.72218555731	40.959263947697664	28.6738506404095	141.5201528379406
496	HCexswq	1	50.0	control	7167.0	1.6	29.3	1.3	0.2	0.1	218.0	499.5	29.2	1	145.3	42.8	20.2	71.6	35.5	23.0	22.9	166.0	63	77.5	1345.0	92.0	5.6	68.0	249.0	1239.3338713122	45.40246617204272	36.24083093329159	103.72640357102176
497	B5LuFYN	1	60.0	active	13727.3	4.8	75.3	24.2	9.2	2.1	129.5	384.6	73.2	1	158.9	57.5	22.7	78.4	38.8	19.0	23.8	117.0	52	72.0	1149.0	74.0	5.5	104.0	233.0	1395.2186368787197	44.256018214507755	26.252317829783177	143.7514192108675
498	iA1fvZ9	1	60.0	active	6932.0	3.2	55.9	4.5	0.4	0.0	266.9	521.1	55.9	1	154.2	58.2	24.4	88.4	48.5	31.0	23.1	153.0	72	78.0	1237.5	90.0	5.5	74.0	256.0	1759.6769738617802	47.753199448342066	31.21012582958488	129.78965932851008
499	DyrEArh	1	50.0	intervention	10757.2	4.0	66.3	14.7	0.1	0.0	206.79999999999995	425.3	66.3	1	154.3	71.5	30.0	101.9	34.5	15.0	17.5	121.0	57	108.0	1479.5	84.0	5.5	67.0	181.0	1357.83565181435	55.828921170162594	25.28323963854098	133.66860279964914
500	ItD7igZ	1	40.0	active	11919.2	5.5	90.9	19.6	4.1	0.8	216.19999999999996	478.7000000000001	90.1	1	154.0	49.9	21.0	71.4	45.0	30.0	24.9	166.0	53	71.0	1094.5	82.0	5.5	29.0	214.0	2435.39701347798	37.71799324155636	35.04499432312197	131.92672979706396
501	qS36MfG	1	50.0	intervention	7909.9	2.7	47.0	4.4	0.2	0.1	190.4	346.9	46.9	1	148.9	47.4	21.3	82.7	49.0	29.0	24.4	141.0	60	83.0	1184.5	81.0	5.8	93.0	207.0	1688.2517305113502	49.255443388620634	35.25698643482347	119.04394977635825
502	pWdVkex	1	50.0	control	5272.8	1.0	17.8	1.2	0.0	0.0	297.2999999999999	515.3000000000002	17.8	1	166.7	55.1	19.8	82.6	43.0	22.0	20.9	142.0	61	101.0	1549.0	89.0	5.7	47.0	255.0	1344.06353699041	35.08212856785239	20.373090892879254	159.57769664182277
503	uEnDNbE	1	50.0	intervention	5582.4	0.8	14.4	1.8	0.3	0.1	186.7	289.8	14.3	1	156.6	64.5	26.3	96.6	37.0	25.0	23.6	173.0	85	98.0	1178.0	92.0	5.5	89.0	242.0	1890.8161090055899	31.783071449026213	27.686975714062065	153.19932642866203
504	92dvyf5	1	30.0	intervention	4995.5	2.2	38.6	5.3	0.4	0.1	221.99999999999997	326.7	38.5	1	158.9	52.1	20.6	73.6	52.8	35.0	29.3	157.0	58	85.5	1160.0	86.0	5.1	42.0	188.0	1533.1632165929502	32.65653582759555	34.82575681396257	135.13226997336878
505	1HduU8E	1	50.0	intervention	5570.3	2.2	37.0	5.1	1.0	0.2	186.7	282.1	36.8	1	159.3	49.7	19.5	72.95	43.0	30.0	31.8	164.0	79	79.5	1304.0	90.0	5.5	209.0	229.0	2407.87915005274	31.589513011822113	25.179814067738914	157.0152541901324
506	SJK04gr	1	30.0	control	10957.7	6.0	80.3	27.1	14.9	11.6	154.0	353.2	68.7	1	167.1	54.8	19.6	70.0	59.3	33.0	30.7	157.0	48	75.0	1091.5	87.0	5.5	56.0	217.0	1439.2139184443	32.87066866559448	28.748182164242586	148.66649303477934
507	Ahzv3f3	1	50.0	control	5731.9	1.7	31.0	1.6	0.4	0.1	120.29999999999997	440.6	30.9	1	154.6	55.5	23.2	84.8	47.5	24.0	16.3	114.0	70	90.5	1160.5	93.0	5.1	44.0	290.0	1566.55376541534	40.71906936735136	34.74814301064682	130.2624429629556
508	nwL6CNK	1	50.0	control	7718.1	3.1	48.9	22.4	0.8	0.1	181.1	237.4	48.8	1	158.4	53.3	21.2	82.8	47.0	27.0	19.9	184.0	63	86.5	1229.0	90.0	5.2	54.0	188.0	1080.39441960988	43.123436556506654	22.604318633215907	154.59375071488898
509	KylETR3	0	40.0	active	5324.5	1.7	30.0	2.3	0.1	0.0	242.29999999999995	307.1	30.0	1	167.0	70.5	25.2	91.35	31.5	34.0	27.5	120.0	45	81.5	1165.0	83.0	5.6	108.0	203.0	1344.6380642420402	24.05700811803729	16.540037757014037	135.87461097352062
510	PoNwiCr	1	40.0	intervention	9423.9	3.2	54.3	7.5	0.7	0.2	176.0	301.3	54.1	1	170.0	57.5	19.8	81.5	43.0	35.0	26.9	179.0	68	75.5	1156.5	90.0	5.8	59.0	160.0	1555.93366110043	34.964731034476664	21.879534232323245	161.26809121416315
511	5BB13Gx	0	40.0	intervention	10331.1	3.6	54.0	15.4	4.8	3.0	241.7	306.8	51.0	1	180.3	72.7	22.3	82.4	43.25	42.0	36.1	151.0	63	87.0	1190.0	93.0	5.1	325.0	182.0	1988.0351036963602	29.851656666346603	27.50152751079136	94.96262383834318
