# Supplementary material for: Effect of a 1-year intervention comprising brief counselling sessions and low-dose physical activity recommendations in Japanese adults, and retention of the effect at 2 years: a randomized trial
Source: BMC Sports Sci Med Rehabil. 2021 Oct 25;13:133. doi: 10.1186/s13102-021-00360-7 (PMC8543897; doi:10.1186/s13102-021-00360-7)
Supplement: Supplementary file 7 — Additional file 7. Raw data (+2 years). [file 13102_2021_360_MOESM7_ESM.csv]

	subject_ID	sex	age_group	group	step-count	PA_(METs / hour)	30_METs_or_more	40_METs_or_more	50_METs_or_more	60_METs_or_more	sedentary	light_PA	moderate_PA	period	height	weight	BMI	waist_circumference	trunk_flex	vertical_jump	VO2max_w	HRmax	HR	bMAP	baPWV	glucose	HbA1c	TG_(neutral fat)	tot_cholesterol	energy_intakes	proteins	fat	carb
0	a2JjbLr	0	30.0	active	11697.0	5.1	78.0	28.5	6.2	1.6	174.8	216.0	76.4	2	174.1	76.9	25.3	85.75	31.0	49.0	39.6	205.0	59.0	86.0	1131.0	84.0	5.1	153.0	226.0	2875.57315223478	28.591611277598854	22.951111248588763	133.96493184745998
1	n6iUuED	1	60.0	intervention	14226.0	5.4	77.8	45.0	9.1	2.6	129.3	293.1	75.2	2	153.5	46.6	19.7	75.25	44.75	23.0	33.2	165.0	47.0	104.0	1506.5	94.0	5.5	27.0	296.0	1332.75544888744	46.257096064741496	29.484489623258014	99.40461920102942
2	PCQ6HSz	1	30.0	active	9877.0	4.8	80.9	13.8	2.4	1.2	262.90000000000003	382.4	79.7	2	159.3	52.7	20.7	74.55	35.5	42.0	32.8	169.0	62.0	79.5	1028.5	75.0	4.6	50.0	210.0	1095.5910466619198	43.18326285467948	33.57195836348387	126.00724040062416
3	cG8nNar	1	60.0	intervention	11296.0	2.8	48.2	6.7	0.3	0.0	260.6	475.4	48.2	2	148.74	52.4	23.6	80.0	27.5	25.0	27.8	154.0	53.0	106.0	1332.0	86.0	5.7	77.0	236.0	1472.9014339449	36.238826314361354	30.29897987229584	142.83883363255345
4	19Rvga4	1	50.0	active	9832.0	2.9	48.8	10.4	0.7	0.2	263.4	463.4	48.6	2	159.4	70.5	27.7	94.65	31.0	32.0	26.6	180.0	63.0	88.0	1255.0	78.0	5.5	67.0	216.0	1323.26870090859	33.80238254884521	22.85068888105174	162.65611062590332
5	7VyxEfP	1	50.0	active	9524.0	3.7	62.0	12.7	0.6	0.3	244.0	364.5	61.7	2	160.0	56.6	22.1	81.3	47.5	31.0	26.5	180.0	62.0	90.5	1360.0	93.0	5.5	137.0	214.0	2013.5245746658397	41.658070476036364	32.04820472861084	134.59777732687277
6	ykATymT	1	50.0	control	13811.0	4.1	71.2	5.4	0.6	0.3	251.20000000000005	493.7	70.9	2	160.8	55.5	21.4	77.1	52.5	36.0	30.4	177.0	59.0	72.0	1269.5	78.0	5.1	110.0	222.0	2705.97026431614	38.34084954019285	37.1333497656483	123.2795803054713
7	DngS3wQ	1	50.0	control	11130.0	4.0	67.3	8.3	1.7	0.7	194.00000000000009	376.9	66.6	2	155.4	75.7	31.3	96.5	49.25	34.0	26.5	178.0	54.0	96.0	1212.5	86.0	5.1	55.0	237.0	1302.56743908611	26.537191971978803	21.17207508102095	173.12087785178588
8	hOQZ6eQ	1	50.0	intervention	7545.0	1.0	17.8	0.7	0.1	0.0	222.8	351.4	17.8	2	161.2	43.0	16.5	72.8	26.0	33.0	27.6	177.0	79.0	112.5	1170.5	109.0	5.5	52.0	202.0	2107.3918378930302	37.61841581571787	31.634058415654497	134.6522230151001
9	Xxz0D1Y	1	30.0	active	10848.0	3.3	50.7	15.3	5.5	3.1	279.3	347.5	47.6	2	148.0	44.7	20.4	70.7	37.75	37.0	39.3	175.0	69.0	88.5	1263.0	87.0	5.4	89.0	187.0	1481.3238666683499	30.405494640007294	29.445063905983194	147.9545032659891
10	H5gxzUe	1	60.0	control	8306.0	2.7	47.9	3.3	0.2	0.0	180.3	342.3	47.9	2	153.8	43.1	18.2	65.7	33.75	30.0	29.2	138.0	59.0	104.0	1534.0	79.0	5.4	43.0	262.0	894.8709329535451	53.11690132601049	28.995745609587807	129.5520378016003
11	AN39dcx	1	30.0	active	16093.0	5.3	85.7	22.1	5.9	1.5	238.0	510.00000000000006	84.2	2	160.0	49.2	19.2	67.5	43.75	43.0	37.3	168.0	54.0	69.5	1114.5	89.0	5.0	55.0	201.0	1187.94211335406	39.02558791576875	35.65201824715153	127.6727620500404
12	zkn7zwi	1	30.0	control	10501.0	3.8	57.3	25.4	3.8	1.5	187.3	216.5	55.8	2	162.8	50.0	18.8	71.5	20.5	46.0	40.8	174.0	65.0	72.5	959.0	80.0	5.2	50.0	167.0	1326.9568301797099	33.91625022476376	29.17491257051359	141.0919854930317
13	7aX8qPM	0	40.0	active	14344.0	8.6	112.0	75.6	48.0	6.5	224.70000000000005	168.39999999999995	105.5	2	176.4	81.3	26.1	90.5	46.75	62.0	42.3	195.0	69.0	111.5	1183.5	91.0	4.8	131.0	213.0	1742.4771621212399	37.713906362824666	25.149030808599328	125.29691369515234
14	9lknNrE	0	30.0	active	13088.0	4.0	58.9	16.8	9.5	7.7	225.5	319.2000000000001	51.2	2	174.0	78.3	25.8	83.25	55.0	61.0	34.7	189.0	63.0	98.0	1473.0	94.0	5.6	234.0	215.0	1772.15474305874	35.905577204999254	24.59132872156899	124.14552943925376
15	VSQ534M	0	30.0	active	11034.0	3.7	58.1	17.7	4.1	0.5	216.5	370.0	57.6	2	167.6	64.0	22.7	78.5	46.5	59.0	39.2	182.0	59.0	91.5	1249.5	82.0	4.9	152.0	157.0	1492.68547202979	38.887627982738316	28.033738894285346	143.6156181472413
16	8LJdmAZ	0	40.0	active	9734.0	4.2	59.9	32.6	11.1	2.0	252.7	302.4000000000001	57.9	2	170.5	64.9	22.3	78.25	32.25	49.0	43.1	199.0	59.0	82.0	1107.5	89.0	5.1	220.0	298.0	1646.96156588772	36.82173616509576	30.605714283929988	140.81255245135048
17	pe7k61e	0	60.0	control										2	167.0	62.5	22.4	78.75	45.5	41.0	34.7	150.0	51.0	96.0	1430.0	101.0	5.0	50.0	185.0	2782.9975857389695	38.70747591236244	25.511883255881905	102.87778494592922
18	wqLdOXu	0	20.0	control	25098.0	16.8	244.7	110.4	42.6	15.0	80.10000000000002	342.9000000000001	229.7	2	163.3	58.3	21.8	68.0	43.25	54.0	56.2	210.0	61.0	98.5	1379.0	93.0	5.2	28.0	223.0	2138.62342825571	34.35317348850367	23.531926487053266	157.1829619332842
19	51B9Ap5	1	40.0	active	14628.0	3.1	53.3	3.1	0.0	0.0	180.10000000000005	409.2	53.3	2	160.3	51.7	20.1	76.9	32.75	42.0	28.8	166.0	68.0	85.0	1246.5	84.0	5.5	30.0	169.0	1880.8309405207199	41.48869078234916	32.28434792974901	108.4501210074542
20	YtOkdVV	1	50.0	active	12804.0	2.5	45.8	1.8	0.2	0.0	200.9	433.1	45.8	2	165.2	59.4	21.7	84.4	43.75	39.0	29.7	145.0	44.0	86.5	1182.0	94.0	5.6	72.0	201.0	3064.83044738861	32.691328907913906	23.633658103188246	140.84975546669037
21	liG8v69	1	50.0	control	6043.0	2.1	36.1	3.7	0.3	0.1	237.6	397.1	36.0	2	156.3	56.6	23.1	80.4	49.75	33.0	31.6	162.0	51.0	77.5	1260.5	81.0	5.6	50.0	259.0	1255.12757379252	52.05092401933122	42.322941044611255	100.45806569273655
22	LUq3eu2	0	40.0	intervention	10390.0	3.7	60.8	13.2	4.7	1.8	183.3	355.0	59.0	2	173.3	79.2	26.3	87.75	52.5	56.0	38.5	152.0	51.0	98.0	1317.0	79.0	5.2	79.0	163.0	2614.8590854599897	26.988285251111026	20.244640561541335	158.648803114034
23	NwO8JXk	1	50.0	active	14021.0	5.4	73.4	31.1	18.9	15.6	155.8	324.9	57.8	2	151.4	49.7	21.6	75.6	37.25	28.0	27.9	168.0	47.0	83.0	1055.5	83.0	5.2	66.0	238.0	1524.61619268048	31.861283984068713	21.080903544750274	171.45762091430842
24	JjFGK1l	1	60.0	intervention	17020.0	8.8	109.9	69.3	33.7	21.2	160.50000000000006	269.29999999999995	88.7	2	151.0	46.9	20.5	73.5	43.75	30.0	43.2	173.0	60.0	92.5	1230.5	89.0	5.4	73.0	222.0	1475.46967892795	45.350238913523064	33.577865692891876	129.10693290697378
25	VXlZ8RM	1	50.0	active	12462.0	4.9	82.0	14.9	2.6	1.0	192.70000000000005	351.4	81.0	2	160.0	49.0	19.1	74.0	48.75	32.0	37.1	188.0	58.0	104.0	1254.0	87.0	5.6	118.0	290.0	1464.86015870195	35.12977863711025	33.029649472742186	115.08023255101149
26	ni9at5K	0	30.0	intervention	7791.0	3.4	53.6	17.9	3.6	0.5	314.4000000000001	250.2	53.1	2	175.3	70.2	22.8	80.5	47.25	54.0			50.0	83.5	1208.0	86.0	5.1	52.0	136.0	2599.8721091780603	34.46689857575619	19.82955548212785	110.46723721232635
27	GiPqVrh	0	40.0	control	10074.0	2.2	38.4	3.1	0.8	0.3	274.6	229.6	38.1	2	173.1	66.1	22.0	79.0	31.75	49.0			64.0	88.5	1070.0	81.0	5.4	63.0	183.0	2742.12072481356	35.34706715852123	25.92365430935441	149.03250494276162
28	3fzUHly	0	30.0	control	9857.0	5.2	79.8	28.8	7.6	2.2	181.9	201.0	77.6	2	176.5	67.0	21.5	83.7	26.0	45.0			63.0	85.5	1173.5	92.0	4.9	55.0	150.0	1934.50609340537	35.652325005973466	32.879950308458575	120.74389498187227
29	qlEOouT	0	30.0	intervention	12246.0	3.7	63.4	5.6	0.2	0.1	229.3	382.9	63.3	2	186.4	74.1	21.3	78.0	36.5	61.0			61.0	88.5	1330.5	88.0	5.5	68.0	180.0	2016.24600035962	30.969366708143355	25.605680927405967	147.77512794207902
30	ExpliB7	0	40.0	active	12517.0	3.8	63.2	8.2	3.7	2.6	262.40000000000003	233.6	60.6	2	172.8	68.4	22.9	82.5	39.0	52.0			59.0	96.0	1358.0	86.0	5.5	117.0	189.0	1544.2310609049403	39.41325009319899	31.166069869986213	132.19353891736304
31	JtFbmQH	1	40.0	active	13975.0	5.8	91.4	25.3	5.9	3.3	283.9	313.5	88.10000000000002	2	160.6	58.8	22.7	74.7	46.0	31.0	38.9	168.0	51.0	93.5	1131.5	79.0	5.5	44.0	149.0	1667.1751711094198	38.83396619030489	30.676801682469602	136.89364203249346
32	V1fu5qN	1	30.0	active	10197.0	4.0	62.6	16.5	7.6	2.3	255.79999999999995	255.9	60.3	2	165.6	56.0	20.4	80.0	35.0	35.0			58.0	89.5	1265.0	84.0	5.4	101.0	147.0	1423.20212980431	34.358535210941966	26.697962180129487	130.92859306195422
33	e5pseIl	0	50.0	active	10254.0	6.1	75.3	42.3	24.0	16.9	182.7	177.3	58.4	2	166.8	69.1	24.8	82.25	28.0	39.0			55.0	86.0	1395.0	83.0	5.4	82.0	179.0	2378.35369341816	35.00900018324021	27.630953320652896	129.37626006468753
34	DhZX4p1	1	40.0	intervention	13474.0	5.8	79.4	29.8	13.8	13.1	225.2	346.2999999999999	66.30000000000001	2	162.4	51.9	19.6	73.5	44.0	27.0			55.0	88.5	1149.0	80.0	5.2	32.0	150.0	1392.53245605327	40.39009911704228	40.35522546611588	117.73076510428172
35	COjyqKe	1	50.0	active	14143.0	5.7	91.9	25.3	5.7	1.8	252.40000000000003	393.3	90.1	2	160.1	46.8	18.2	73.0	34.5	32.0			53.0	88.0	1204.0	86.0	5.4	47.0	191.0	1503.9204773198098	30.69711381875523	36.12938693683393	117.04541349566496
36	wIyy3e6	0	30.0	control	7522.0	2.1	34.7	7.1	0.9	0.1	306.0	274.3	34.6	2	177.3	75.6	24.0	88.0	43.0	50.0	31.8	197.0	62.0	91.0	1351.5	89.0	5.0	171.0	148.0	1231.6644045463302	28.844706768224732	17.844540811241625	167.15721695503106
37	JyPEAfa	1	40.0	intervention	10453.0	4.3	63.7	21.6	5.8	4.4	250.0	174.2	59.3	2	164.3	50.2	18.5	66.5	38.25	35.0			58.0	71.5	1030.5	83.0	5.2	39.0	127.0	989.4570667933859	46.55123312784367	32.5224048084543	125.97771962991877
38	qf65C9U	1	30.0	active	9072.0	4.0	62.1	27.6	2.5	0.3	307.6	292.1	61.8	2	155.0	59.6	24.8	84.3	47.5	33.0	28.0	199.0	70.0	89.5	1194.5	88.0	5.0	60.0	186.0	1270.93597977753	37.36674799710367	21.986858845345317	148.94923837358647
39	tgmnTPZ	1	60.0	active	12621.0	6.8	112.3	25.1	1.1	0.0	221.69999999999996	385.3	112.3	2	151.6	57.9	25.1	87.5	44.0	25.0			57.0	120.0	1331.0	90.0	5.2	113.0	222.0	1433.4066941348499	35.755255942023176	29.1795494405145	130.53039285427877
40	xMmqIs8	1	50.0	control	7712.0	2.5	41.2	8.5	0.6	0.1	263.70000000000005	474.3	41.1	2	152.7	62.4	26.7	86.7	46.0	25.0	23.8	180.0	55.0	86.0	1138.0	81.0	5.4	91.0	200.0	2847.42009893117	41.161041742752744	25.145857072984963	149.14578443215547
41	Pu79lUF	1	50.0	intervention	8205.0	2.2	38.1	6.0	0.7	0.2	236.4	366.4	37.9	2	159.4	91.2	35.8	111.0	36.5	29.0	26.4	168.0	59.0	121.0	1522.0	101.0	5.5	172.0	223.0	945.977963230998	65.72911559251557	39.01988222971964	96.21786649015615
42	oFe9ezH	1	50.0	active	10757.0	5.4	83.6	35.2	4.5	0.6	246.40000000000003	296.1	83.0	2	162.1	48.4	18.4	68.0	43.75	19.0	30.9	164.0	56.0	101.5	1422.5	88.0	4.9	43.0	192.0	1535.4350585743	35.63698141390372	31.878426342235578	71.81742791332974
43	hvyOP2h	1	60.0	active	14478.0	4.3	71.9	16.1	1.1	0.2	262.1	314.5	71.7	2	151.7	63.3	27.5	99.0	41.8	30.0	28.7	163.0	67.0	82.0	1139.0	95.0	5.8	116.0	209.0	1522.3911674521398	46.124907378695916	31.71014666698698	127.63087700805085
44	qChROet	1	50.0	active	9658.0	2.7	45.4	8.9	1.0	0.4	320.0	288.6	45.0	2	154.5	53.4	22.3	78.0	38.25	32.0	23.5	183.0	52.0	73.0	959.5	94.0	5.4	89.0	206.0	1712.99843846733	53.01330596654828	40.06827331470596	102.55353695153785
45	sjhtN6G	1	60.0	active	12596.0	3.7	63.4	10.4	0.7	0.1	209.4	480.80000000000007	63.3	2	157.1	54.9	22.2	76.0	30.0	31.0	32.0	173.0	60.0	80.5	1125.0	91.0	5.4	51.0	172.0	1871.2088027368	36.985362870925606	28.14751615246924	146.87882321067485
46	IUD6Vmm	1	60.0	intervention	14464.0	5.3	85.1	21.7	0.5	0.1	181.7	320.2000000000001	85.0	2	157.9	59.1	23.7	92.9	35.75	26.0	28.9	165.0	55.0	96.5	1484.5	84.0	5.6	42.0	231.0	1700.7233905188598	41.725517999420056	30.459699023849364	118.66703194875356
47	WgeajLl	1	60.0	active	10743.0	2.7	47.2	4.0	0.3	0.1	184.90000000000006	520.5999999999998	47.1	2	151.8	55.9	24.2	88.0	34.0	27.0	28.2	161.0	52.0	99.0	1497.0	136.0	6.7	104.0	214.0	1360.4275941616802	42.385744168569076	33.508928612946356	114.77773991453579
48	U2UNDJQ	1	50.0	control	10031.0	3.6	57.3	18.5	5.7	1.5	198.70000000000005	409.1	55.8	2	143.4	47.9	23.2	82.1	36.25	34.0	36.9	163.0	47.0	99.0	1297.5	110.0	5.8	55.0	252.0	2284.1675249785103	41.81368383653672	32.3123798621397	110.06386066268728
49	TwyH3rr	1	50.0	intervention										2	150.3	46.8	20.7	75.4	42.5	25.0	32.0	164.0	67.0	95.5	1452.5	86.0	5.1	68.0	222.0	1651.83644085239	33.38816529368426	24.446320909257878	155.72945579690918
50	Pefd9Vo	1	60.0	control	7572.0	2.4	40.3	4.9	0.4	0.0	224.00000000000009	271.9	40.3	2	155.7	59.2	24.4	83.0	16.25	25.0	23.8	155.0	62.0	102.0	1554.0	83.0	5.1	90.0	251.0	1941.70194742939	35.900125577279724	27.44362972340676	149.1681384191493
51	5LNFI7f	1	50.0	active	14121.0	6.7	100.2	41.2	13.1	3.6	267.90000000000003	370.6	96.6	2	156.2	50.3	20.6	78.9	43.75	30.0	34.9	162.0	85.0	116.5	1615.0	104.0	5.2	44.0	224.0	1711.30291566558	38.949149504951436	24.94683607314797	131.70359191459727
52	lE0r08x	1	60.0	active	12633.0	3.9	69.4	5.6	0.5	0.0	242.79999999999995	436.7000000000001	69.4	2	149.1	44.7	20.1	80.6	41.0	30.0	25.2	151.0	71.0	88.5	1309.5	88.0	5.4	112.0	210.0	1569.04443044694	51.16181900873453	31.761084824421197	125.46260661339764
53	bcrN5zo	1	30.0	active	11952.0	4.3	68.8	22.6	2.3	0.4	209.7	200.7	68.39999999999999	2	154.7	44.1	18.4	63.5	43.0	41.0	39.0	173.0	56.0	71.5	1104.0	85.0	4.9	69.0	160.0	2074.3343965126396	40.175841003515785	26.81135701995713	125.76978098406627
54	n46Z5vw	1	50.0	control	9653.0	3.0	50.5	7.5	1.2	0.4	297.6	376.8	50.1	2	154.0	47.0	19.8	70.0	47.25	33.0	32.5	154.0	54.0	78.0	1098.5	81.0	5.2	63.0	226.0	1723.6004921921601	32.08227586522311	25.60715185680304	142.6579993369652
55	DjIF1br	1	50.0	active	13791.0	4.8	79.3	14.6	0.9	0.1	214.50000000000009	291.9	79.2	2	159.0	73.3	28.9	90.8	51.75	36.0	30.4	174.0	64.0	133.5	1411.0	85.0	5.1	103.0	204.0	1445.7197709259399	44.47611254361402	29.915544817749772	137.99693849666875
56	l2UfHvr	1	50.0	intervention	8659.0	2.1	35.4	4.8	1.2	0.2	148.89999999999995	390.0	35.2	2	164.0	60.6	22.5	84.7	38.75	28.0	30.6	155.0	44.0	79.0	1276.0	87.0	5.4	70.0	200.0	1719.54209805449	51.55781283947577	27.419974050599013	136.95317748051986
57	jipxfE6	1	50.0	active	14968.0	6.4	107.6	19.1	2.1	0.2	247.6	328.0	107.4	2	147.6	52.9	24.2	85.2	38.5	28.0	28.7	152.0	52.0	88.0	1303.0	88.0	5.5	57.0	167.0	875.315504872673	38.19319154561991	23.907408018100465	143.74540342040405
58	fKYiPOf	1	50.0	active	8804.0	3.9	65.1	11.9	2.3	0.7	221.70000000000005	317.2999999999999	64.39999999999999	2	161.2	55.2	21.2	74.0	55.75	35.0	35.3	178.0	51.0	97.5	1126.0	83.0	5.2	58.0	209.0	2100.2045568906697	35.646963369994815	30.98041572525861	113.02429627739586
59	NJHM22e	1	60.0	active	12108.0	5.1	84.1	20.3	1.1	0.1	263.8	344.2000000000001	84.0	2	153.1	45.6	19.4	70.8	40.5	32.0	34.6	178.0	53.0	79.0	1144.0	92.0	5.2	49.0	179.0	1387.83578850145	41.6864826493823	34.667030180532734	129.19276069549758
60	NqD2pPc	1	60.0	active	13632.0	6.3	101.4	27.9	1.7	0.0	273.70000000000005	416.0	101.4	2	162.1	59.5	22.6	87.0	33.0	26.0	28.5	168.0	76.0	96.0	1380.5	82.0	5.1	32.0	181.0	1986.82311211437	41.30527951839194	26.177404512991238	152.5074179423139
61	bmFZXOb	1	60.0	control	11603.0	1.9	32.3	2.6	0.0	0.0	210.70000000000005	423.2	32.3	2	142.0	53.1	26.3	93.6	9.25	18.0	22.7	155.0	57.0	101.5	1397.5	91.0	5.0	93.0	180.0	1416.21317238538	45.48894282199726	24.344626579532317	150.8413735426504
62	qNoEJYX	1	60.0	active	11195.0	3.7	64.2	8.4	0.6	0.0	212.90000000000006	502.1	64.2	2	155.7	46.6	19.2	76.1	45.3	29.0	32.6	184.0	68.0	87.5	1031.0	86.0	5.5	60.0	164.0	1314.95487877022	36.677739432055155	22.97641632192668	153.19707416654688
63	Uq0b6WG	1	40.0	active	19274.0	10.3	129.9	66.8	44.8	23.9	199.1	383.0	106.0	2	157.5	55.4	22.3	79.1	48.5	29.0	43.8	186.0	42.0	78.0	1011.5	85.0	5.0	95.0	228.0	2072.96599903559	27.470663255802787	14.145696183975884	106.57323410080255
64	lpp9X6N	0	40.0	active	10171.0	4.0	64.9	19.3	0.5	0.0	175.5	259.4	64.9	2	178.4	73.0	22.9	85.5	44.25	45.0	46.4	193.0	56.0	101.0	1135.5	88.0	5.0	78.0	209.0	1887.6703438099398	50.363574469445346	37.18917824684572	113.14891846718555
65	X33hbiU	1	30.0	active	11111.0	4.8	74.0	24.6	7.0	2.6	239.6	367.3	71.4	2	166.2	55.6	20.1	73.0	37.25	36.0	35.9	164.0	53.0	91.0	1131.5	85.0	5.2	49.0	198.0	1638.07697343206	33.182489365253765	28.57809287894236	106.9364549667997
66	NKUno4N	1	40.0	control	11226.0	5.7	87.3	33.3	9.5	1.2	243.79999999999995	319.3	86.1	2	159.2	54.8	21.6	77.3	40.0	32.0	29.0	179.0	60.0	94.5	1136.5	92.0	5.1	74.0	206.0	1512.61285689388	24.6086225774432	28.969188623019033	157.48687453807918
67	Dz1Eq6u	1	40.0	active	12189.0	4.8	78.9	18.8	3.6	0.7	161.39999999999995	513.3000000000002	78.2	2	161.1	54.5	20.9	76.0	52.25	35.0	31.0	172.0	56.0	87.5	1078.5	94.0	4.8	74.0	176.0	1749.60928137568	41.495563188548864	17.800925064438516	126.372366597376
68	h7FJsmb	1	50.0	active	10329.0	4.9	78.9	21.7	2.3	0.3	154.50000000000006	329.7999999999999	78.60000000000002	2	164.3	53.1	19.6	75.7	36.0	28.0	29.5	162.0	54.0	77.5	993.5	83.0	5.1	67.0	262.0	1554.7759967141901	43.919476330793856	23.057861742265484	121.36753099867548
69	Ixyk0dn	1	60.0	intervention	6322.0	2.0	33.6	6.4	0.4	0.1	276.70000000000005	319.2999999999999	33.5	2	152.6	49.7	21.3	75.9	23.75	26.0	19.1	159.0	62.0	89.5	1448.5	88.0	5.8	81.0	222.0	1769.5448717972602	45.81905580491884	23.555775407321573	149.70705813886454
70	2TOG1ne	1	60.0	active	12861.0	4.1	71.9	4.5	0.2	0.0	222.4	306.1	71.9	2	157.9	62.4	25.0	89.5	20.75	23.0	27.4	174.0	60.0	90.0	1258.5	104.0	5.6	67.0	223.0	1355.74537891194	34.257526743661806	26.768541768665862	137.10243102847429
71	mNDD3lD	1	60.0	intervention	10165.0	3.3	56.2	7.6	1.0	0.1	234.30000000000007	431.2	56.1	2	156.5	52.3	21.3	85.8	36.5	27.0			60.0	113.5	1566.0	93.0	5.0	79.0	233.0	981.1351328765879	32.17597642993843	17.850845293029387	164.28780320975224
72	uvaa1X0	1	50.0	control	8093.0	3.0	52.7	4.8	0.5	0.1	160.59999999999997	421.1	52.6	2	155.0	54.4	22.6	94.3	48.25	25.0	25.7	167.0	65.0	71.5	1130.0	97.0	5.4	99.0	243.0	2116.3033460735	49.27086153858426	34.352009314279385	122.74213996659552
73	7HvvDri	0	60.0	active	11248.0	5.0	76.4	25.1	6.4	4.9	246.6	272.79999999999995	71.5	2	172.6	66.2	22.2	77.8	39.75	35.0			54.0	83.0	1160.5	96.0	5.6	57.0	151.0	2119.65649086423	44.7110773860511	27.087894165999057	146.19881027135753
74	goi2O8G	1	30.0	control	5545.0	3.9	66.2	12.1	1.9	0.6	279.9	467.50000000000006	65.60000000000001	2	154.4	52.5	22.0	71.5	50.0	46.0	35.6	176.0	63.0	76.0	1020.5	85.0	5.2	40.0	183.0	1991.80492627119	41.267493620781394	31.97428481806531	125.65263130608469
75	dQAofet	1	60.0	control	10109.0	3.2	55.4	4.7	0.0	0.0	217.99999999999997	362.4	55.4	2	156.9	41.7	16.9	71.0	25.0	28.0	25.1	141.0	51.0	67.5	1186.0	75.0	5.6	85.0	211.0	1898.69870922559	39.99239707795715	28.632429189581394	145.0208675147431
76	z5i3hDe	1	50.0	active	14638.0	9.9	152.6	52.1	19.8	5.5	171.80000000000007	555.8	147.1	2	150.1	38.0	16.8	61.5	48.5	23.0	35.0	155.0	56.0	72.0	1176.5	78.0	5.6	36.0	262.0	1658.67647241949	40.061662937641536	29.905841173973922	138.74129057604816
77	f6mmRXY	1	50.0	active	10726.0	3.5	59.2	10.2	1.3	0.4	244.6	423.9	58.8	2	153.1	56.2	23.9	84.7	30.8	33.0	24.5	152.0	62.0	84.0	1244.0	89.0	5.5	116.0	292.0	2210.93691349927	42.46195755260283	33.64282279680417	130.3443124114695
78	wXoqhKU	1	30.0	active	16602.0	8.5	124.0	49.4	20.0	8.0	237.0	483.3	116.0	2	150.4	44.9	19.8	67.6	38.5	22.0	48.1	169.0	44.0	75.0	1048.0	91.0	5.1	95.0	218.0	1684.4254776274	35.478952163435544	34.09550746382162	128.7693048621706
79	eEiuHUM	0	40.0	active	14211.0	7.8	96.9	26.9	21.9	21.2	189.0	225.8	75.7	2	167.2	65.1	23.2	83.2	27.0	40.0	30.5	176.0	58.0	98.5	1293.5	89.0	5.4	155.0	222.0	1937.1953055044899	34.73933937982544	23.82532322412776	106.82142201966343
80	84sCyH6	1	50.0	active	12792.0	6.2	94.8	16.3	9.6	7.9	274.20000000000005	282.2	86.89999999999998	2	151.2	46.4	20.2	69.0	36.8	26.0	35.3	176.0	76.0	90.0	1355.0	93.0	5.1	46.0	171.0	1885.0404419693302	36.84161731924573	24.596808978857545	125.36468104793951
81	zV2Uljb	1	40.0	active	12461.0	7.5	117.7	43.6	6.1	0.9	200.69999999999996	362.4	116.8	2	158.2	49.9	19.9	74.3	52.5	34.0	33.0	179.0	65.0	78.5	1009.0	76.0	5.4	34.0	184.0	1946.3823002916001	44.4277045413716	23.985145696855003	123.34105417731077
82	4RFDG0t	1	60.0	control	4398.0	2.1	35.7	3.6	0.2	0.0	267.1	436.4	35.7	2	158.7	66.8	26.5	92.4	43.0	28.0	20.3	160.0	69.0	87.0	1327.0	93.0	5.8	81.0	255.0	1325.1613170948199	35.69848207985819	21.251647417124325	166.3759383188833
83	KOH6WyP	1	60.0	intervention	10639.0	4.7	72.7	39.4	0.7	0.0	233.40000000000006	465.6	72.7	2	154.6	49.9	20.8	72.9	41.0	20.0	27.2	171.0	54.0	89.5	1221.0	102.0	6.1	56.0	237.0	2207.61342641288	56.15624510620874	25.63117020008452	112.5170429418982
84	5k5uewk	0	50.0	intervention	9877.0	3.1	55.6	2.7	0.4	0.1	249.0	336.5	55.5	2	175.2	75.0	24.4	86.2	39.0	45.0	32.6	182.0	62.0	113.0	1302.5	81.0	4.9	118.0	206.0	2724.6308288028895	39.068760601750434	29.553851045067827	115.0262191000463
85	ZkE5lKp	0	30.0	active	8689.0	2.6	43.3	8.5	0.9	0.3	225.8	211.5	43.0	2	167.1	63.5	22.7	76.0	34.8	58.0	45.6	187.0	58.0	88.5	1092.5	83.0	5.2	44.0	248.0	1709.93918888031	37.7645403634235	34.00710619454106	135.5608515209182
86	objBJyV	0	30.0	control	8179.0	2.9	49.9	6.9	0.4	0.1	215.90000000000003	209.8	49.8	2	173.0	74.5	24.8	85.4	37.0	55.0	34.2	163.0	60.0	92.0	1189.0	85.0	5.1	69.0	215.0	2466.0140230171105	43.09764141986777	37.13528400727059	117.19955870059613
87	0qLa7Pf	1	30.0	active	11416.0	3.9	66.8	9.9	1.4	0.3	255.6	323.8	66.5	2	164.5	53.2	19.6	78.9	26.5	30.0	28.7	171.0	49.0	80.5	1067.5	90.0	5.2	62.0	215.0	2199.65163767154	42.8107049321904	38.63869439372221	111.6396816049552
88	38tfEfy	1	50.0	intervention	5328.0	2.3	40.8	2.8	0.1	0.0	223.99999999999997	425.0	40.8	2	148.7	54.8	24.7	88.4	38.5	28.0	22.8	157.0	61.0	82.5	1370.5	82.0	5.1	137.0	192.0	1385.52580787391	40.120250362665246	33.329911995691944	133.2350510060283
89	fbttCu2	1	50.0	intervention	10294.0	4.8	75.6	30.6	2.2	0.0	150.10000000000005	293.5	75.6	2	155.4	60.1	24.8	88.4	47.3	27.0	24.2	180.0	63.0	95.5	1171.0	103.0	6.2	75.0	202.0	937.5868350522791	29.027478920452285	12.934285047073542	192.2347549828877
90	stIeZR3	1	60.0	intervention	9469.0	3.6	61.4	9.6	0.3	0.0	235.79999999999995	354.1	61.4	2	156.6	61.3	24.9	83.0	49.75				59.0	113.5	1218.0	93.0	5.9	99.0	238.0	1702.7111363700599	38.76360481724314	29.870742216790337	143.73617609708168
91	GstdEiw	1	40.0	intervention	7625.0	1.7	30.4	2.7	0.2	0.1	251.0	373.5	30.3	2	148.0	63.1	28.8	97.4	34.0	25.0	18.7	176.0	66.0	91.0	1345.0	92.0	5.4	52.0	255.0	1851.3353979194897	34.93412156074852	27.946796557603488	115.1909205530872
92	gZcOm6a	1	50.0	control	6348.0	2.0	33.1	6.6	0.5	0.0	247.1	345.5	33.1	2	158.2	54.0	21.5	81.2	28.2	30.0	24.2	152.0	59.0	81.5	1195.0	106.0	5.5	54.0	252.0	2195.26674541193	32.649478097107924	26.99072942422316	136.63578921636497
93	JXVRq7Q	1	50.0	intervention	7381.0	3.1	52.3	8.7	1.2	0.2	334.1	370.1	52.1	2	159.2	65.6	25.8	93.0	32.5	27.0	20.5	152.0	51.0	84.0	1104.0	83.0	5.8	347.0	268.0	2401.04793139716	34.21581770138876	25.131633969036045	153.6068893244945
94	ikIq86r	1	50.0	active	9345.0	3.6	63.7	6.7	0.8	0.0	214.9	595.3	63.7	2	154.2	57.1	24.0	94.3	35.25	26.0	22.5	172.0	69.0	98.0	1551.5	84.0	5.2	53.0	227.0	1929.791418006	45.59575302810924	36.110758368845616	117.5590649918719
95	b4po8DF	1	40.0	intervention	7006.0	3.1	51.5	12.1	1.6	0.3	288.9	376.0	51.2	2	159.4	62.3	24.5	81.3	29.75	36.0	26.6	174.0	62.0	85.5	1100.5	81.0	5.4	42.0	188.0	1851.3733939391102	37.81546417137832	24.17727154921367	153.43193125442554
96	Jwah7qw	1	40.0	control	9597.0	4.0	66.5	14.5	2.4	0.7	184.50000000000009	340.2	65.8	2	157.9	63.0	25.2	91.4	43.75	25.0			75.0	81.5	1164.5	89.0	5.5	45.0	174.0	2236.59494388965	33.194942398938544	24.142525668752715	118.85312713185068
97	sgILIcB	1	50.0	active	9119.0	4.6	70.9	24.7	6.9	1.6	194.19999999999996	335.2000000000001	69.30000000000001	2	165.2	59.9	21.9	84.7	35.75	23.0	23.0	160.0	53.0	77.0	1168.5	97.0	5.7	116.0	298.0	1569.7075092293699	27.464554310976066	25.644049579518146	140.88742726886557
98	bQG48p8	1	60.0	active	10894.0	5.3	88.2	19.1	2.3	0.3	334.5	388.4	87.9	2	159.6	54.4	21.3	82.0	46.5	33.0	36.3	169.0	67.0	106.5	1418.5	93.0	5.4	84.0	235.0	1990.05719473737	43.72187195094077	28.10724184131341	130.79829011595794
99	vlrYyVq	1	50.0	active	13556.0	6.9	101.5	45.9	17.5	5.4	165.29999999999995	316.1	96.1	2	145.0	44.3	21.0	73.2	37.25	26.0	38.6	168.0	49.0	88.5	1126.5	96.0	6.0	97.0	264.0	968.6051556228371	42.2693121668539	33.247524683557685	105.49675886626447
100	uCy0Ok8	1	50.0	active	9271.0	4.4	73.0	18.6	2.4	0.1	141.89999999999995	463.1	72.9	2	150.5	48.0	21.1	77.7	44.75	34.0	34.7	171.0	57.0	115.5	1453.0	92.0	5.2	45.0	207.0	1885.4559198469199	38.00766908417404	27.73391756131939	120.3998921103925
101	QiPgYgp	0	50.0	control	11832.0	3.3	57.0	4.6	0.1	0.0	261.4	354.1	57.0	2	164.6	67.7	24.9	92.0	21.0	41.0	29.6	180.0	54.0	93.5	1248.5	94.0	5.5	111.0	209.0	2870.12619095417	31.114470782588068	23.04040173852785	145.44579172257266
102	FVMLtj5	1	40.0	intervention	10076.0	4.6	68.5	30.0	11.6	2.7	149.09999999999997	318.2	65.8	2	162.7	56.5	21.3	81.6	34.25	26.0	22.1	179.0	60.0	83.0	1008.5	80.0	5.1	78.0	237.0	1346.8547750599198	39.222864997464534	29.932087701770268	131.38831623675924
103	yCV31Md	1	50.0	control	10043.0	3.4	55.9	14.2	1.1	0.4	246.70000000000005	478.6	55.5	2	156.8	55.9	22.7	88.5	30.0	39.0	29.3	178.0	59.0	70.5	1104.5	95.0	5.4	50.0	223.0	1561.2397029572	38.91813099161544	29.556054115738753	147.049371545168
104	H6Im8Ym	1	50.0	intervention	9514.0	4.0	65.2	17.0	2.2	0.1	276.49999999999994	345.1	65.10000000000001	2	160.6	59.1	22.9	90.3	46.5	25.0	21.6	153.0	53.0	83.5	1235.5	88.0	5.0	47.0	200.0	1612.0177567011401	44.66186101006507	29.155389525440807	130.3907808175345
105	lyVPTvp	1	50.0	active	13222.0	5.7	94.6	13.9	0.8	0.0	293.4	357.5	94.6	2	158.0	44.2	17.7	69.0	49.25	30.0	27.6	162.0	59.0	68.5	1037.0	84.0	5.0	38.0	245.0	1189.82812235729	41.93933366213518	33.248494283627174	131.81473962412272
106	hS7j29N	0	50.0	active	12605.0	7.4	101.0	64.8	33.6	0.9	171.09999999999997	167.8	100.1	2	164.4	66.5	24.6	87.7	32.75	43.0	36.8	178.0	51.0	94.0	1240.5	94.0	5.5	71.0	173.0	1922.8556928814603	38.21515139393797	24.71407826940792	91.03434642293057
107	WNRafS5	1	60.0	active	9521.0	4.2	68.1	18.1	2.2	0.1	241.0	485.5	68.0	2	155.4	47.4	19.6	75.4	40.75	26.0	28.4	162.0	57.0	77.0	1343.0	82.0	5.4	74.0	215.0	1044.37690094517	45.80647743538209	21.252867540687298	158.7581846709483
108	0UH2v3G	0	50.0	intervention	5994.0	1.5	25.4	5.1	0.5	0.2	307.19999999999993	275.70000000000005	25.2	2	157.8	66.7	26.7	89.2	33.25	25.0	35.0	156.0	53.0	112.0	1415.5	99.0	5.4	77.0	218.0	2446.4962251692605	32.204627833380194	23.866827836003427	134.4776941502995
109	Z9xFC5I	1	50.0	active	9730.0	4.5	63.1	30.6	13.8	5.3	207.0	363.0	57.8	2	158.2	64.1	25.6	91.4	29.5	28.0	28.7	162.0	47.0	72.5	1099.0	91.0	5.8	60.0	179.0	2036.1438403236102	45.091095524976005	33.79472674033956	127.07643637923279
110	qLZoDf5	0	60.0	active	11868.0	8.1	102.1	62.6	49.6	19.4	105.60000000000002	128.4	82.69999999999997	2	169.9	68.2	23.6	82.3	31.5	36.0	26.9	172.0	55.0	89.5	1508.5	90.0	5.5	146.0	210.0	1952.3346274525	30.61177542785757	28.5234876119772	149.5722289308771
111	cNsDUbc	1	50.0	intervention	9314.0	3.7	62.5	11.2	3.5	1.1	196.1	434.9	61.4	2	150.5	55.8	24.6	89.2	52.2	22.0	25.9	159.0	52.0	77.5	1064.5	91.0	5.6	65.0	222.0	1744.5411497183402	41.663637676578496	33.75332235291747	129.67308866583096
112	oLaA2zp	0	40.0	control	10079.0	2.1	35.5	4.4	0.8	0.3	237.6	388.6	35.2	2	164.2	62.2	23.0	82.1	10.75	55.0			69.0	94.5	1356.0	106.0	6.2	84.0	141.0	2480.64123966057	44.42111356592332	36.60064901165964	116.83516970090176
113	BCr9BBW	0	30.0	intervention	6641.0	2.4	38.6	11.3	1.6	0.6	251.6	171.9	38.0	2	170.4	62.9	21.6	77.7	39.75	51.0	31.6	194.0	76.0	86.5	1199.5	93.0	5.1	163.0	158.0	1593.12211000933	35.228587399406436	23.689673745887546	153.91076434230644
114	279Xbta	1	50.0	active	13212.0	5.7	97.3	12.5	1.3	0.1	163.79999999999995	458.2	97.2	2	151.8	49.4	21.4	84.0	40.5	22.0	28.1	176.0	65.0	96.5	1187.5	77.0	5.6	52.0	196.0	1314.86126265959	41.4913635110394	26.261000922629968	148.66621187867062
115	6gHgeQZ	1	50.0	active	15433.0	7.7	131.2	17.6	1.3	0.3	158.5	436.8	130.89999999999998	2	146.6	48.1	22.3	74.7	39.8	22.0	28.0	150.0	56.0	93.5	1120.0	76.0	5.5	92.0	262.0	1323.00113847167	39.084783021295465	29.931257431656128	139.35517520802568
116	c5iDYYi	1	60.0	active	10458.0	5.3	86.4	22.3	1.1	0.1	99.60000000000002	281.6	86.30000000000003	2	155.0	57.0	23.7	90.4	40.0	21.0	25.6	183.0	61.0	102.5	1314.0	80.0	5.0	120.0	223.0	1456.338252707	41.82186608863697	34.00741020783224	132.80171032129093
117	mczHVCv	1	50.0	active	13867.0	7.6	118.6	44.0	6.6	1.0	226.70000000000005	290.7999999999999	117.6	2	163.7	66.4	24.7	92.0	42.0	31.0	25.7	152.0	50.0	102.0	1389.0	92.0	5.4	56.0	203.0	2318.6858138179896	49.23506950937048	38.033406645945114	112.37703573189873
118	1krEdIi	1	50.0	control	12225.0	4.7	76.5	15.9	1.4	0.3	183.6	435.8	76.2	2	162.7	62.9	23.7	87.9	28.0	18.0	30.0	174.0	72.0	84.5	1290.5	86.0	5.1	88.0	262.0	2623.11675916897	38.97757609044576	22.373957206551765	157.22873821915414
119	4KZiTHU	1	60.0	intervention	9290.0	2.2	37.3	7.4	0.7	0.0	225.6	462.5	37.3	2	145.4	47.3	22.3	78.6	39.75	28.0	24.3	153.0	55.0	79.0	1182.5	100.0	5.9	95.0	205.0	1113.29764154164	39.18490122548521	27.03136740574989	141.37060393775866
120	g6Wfmx9	1	50.0	active	13712.0	3.8	59.3	21.5	7.1	0.0	114.80000000000008	373.6	59.3	2	154.4	55.8	23.4	89.3	43.5	25.0	28.1	152.0	68.0	117.5	1346.0	86.0	5.1	38.0	158.0	1230.25864620438	51.157405127432156	33.982279242171	119.87970635340531
121	XCHtOI3	1	60.0	active	11391.0	3.6	62.9	6.4	0.4	0.0	252.20000000000005	497.9	62.9	2	160.5	52.1	20.2	85.0	38.75	33.0	23.6	161.0	56.0	81.5	1378.5	85.0	5.6	82.0	217.0	1213.02372978661	41.05786114438168	29.16210004234196	141.4718521305191
122	7cmouYY	0	60.0	active	16007.0	8.0	114.3	69.6	12.2	1.3	336.2999999999999	250.8	113.0	2	163.7	63.4	23.6	85.9	22.25	42.0	35.4	155.0	69.0	97.0	1708.0	89.0	5.4	121.0	213.0	1497.11207457786	43.16809027568338	29.201015768070608	138.76292875473024
123	O0C4yYz	1	40.0	intervention	11873.0	4.5	72.1	14.4	5.5	1.6	159.0	243.50000000000003	70.5	2	163.2	63.4	23.8	86.0	50.75	42.0	31.0	166.0	59.0	92.0	1175.5	84.0	5.4	53.0	223.0	1074.75097955458	37.63010167082053	22.1682467922625	160.06472624256463
124	lfdaYxL	1	40.0	active	12460.0	4.5	74.8	17.7	1.7	0.4	271.79999999999995	461.9	74.39999999999998	2	160.4	63.1	24.5	91.3	30.0	37.0	34.5	172.0	64.0	113.0	1179.5	91.0	5.5	37.0	163.0	1726.3607761943601	36.69251418672626	32.02126432782191	78.27499085836128
125	112Cvay	0	40.0	active	7781.0	3.0	50.3	8.8	1.6	0.3	222.2	381.9	50.0	2	173.5	71.6	23.7	83.0	43.25	54.0	37.9	198.0	55.0	115.0	1389.5	86.0	5.0	207.0	187.0	1971.0682872160698	31.468533321493087	21.270869561096895	130.31899246519558
126	RcL2Fbm	1	40.0	active	11327.0	3.9	63.6	17.8	0.9	0.1	280.6	372.3	63.5	2	167.6	56.0	19.9	79.2	35.25	36.0	34.2	169.0	62.0	101.5	1121.5	86.0	5.4	73.0	208.0	1395.69277932677	36.806149966073264	34.392585909558704	118.59762863386273
127	KpYRdBH	1	60.0	control	9908.0	4.4	72.4	13.4	0.4	0.0	242.19999999999996	472.7000000000001	72.4	2	164.8	45.6	16.7	66.0	48.0	32.0			59.0	70.5	1080.5	83.0	5.5	77.0	211.0	1532.88844357464	42.77832736163826	26.048074891029266	150.89939770773663
128	SevLbCr	1	50.0	active	11596.0	4.7	79.1	14.9	3.3	0.1	232.40000000000003	366.1	79.0	2	153.2	52.0	22.1	78.2	38.5	20.0	29.4	180.0	53.0	81.0	1186.5	78.0	4.9	62.0	261.0	2402.4970163992602	41.736991870780365	26.104226822295512	146.35827948011362
129	GSJ2ej4	1	50.0	intervention	12538.0	5.3	85.6	26.1	2.1	0.3	224.69999999999996	495.0	85.3	2	155.6	48.0	19.8	75.2	36.25	32.0	30.6	174.0	58.0	81.0	1198.0	81.0	5.2	56.0	207.0	1481.77920537952	42.447111859137394	28.790319959418785	140.74146606035197
130	aVfzhl3	1	60.0	intervention	8801.0	2.9	48.8	10.2	0.5	0.0	198.70000000000005	308.6	48.8	2	155.8	53.2	21.9	88.2	30.0	25.0	22.3	157.0	67.0	77.0	1315.0	99.0	6.2	92.0	193.0	1464.5912558457098	48.21425533452016	25.540019687146124	145.29547808224362
131	I49BGSw	1	40.0	active	8598.0	3.1	51.0	12.3	1.4	0.4	276.5	354.0	50.6	2	163.3	67.6	25.3	90.6	39.75	36.0	24.4	170.0	54.0	95.0	1309.5	89.0	5.7	119.0	203.0	1545.43132885694	15.83328581601209	7.581310365614817	93.83106829595951
132	WZeoSLk	1	60.0	active	8940.0	3.6	59.6	11.9	0.9	0.0	195.99999999999997	325.2	59.6	2	147.0	43.5	20.1	73.3	33.75	25.0	29.6	155.0	45.0	73.0	1180.5	96.0	5.9	106.0	266.0	1512.7553841659198	36.654134863300314	32.360577556151355	136.9972789448875
133	SIC8XUM	1	50.0	active	8816.0	4.0	64.5	19.0	2.6	0.5	191.69999999999996	510.7000000000001	64.0	2	152.2	45.2	19.5	72.2	31.0	25.0	23.6	134.0	43.0	79.0	1244.0	97.0	5.5	77.0	194.0	1016.80153841511	48.388972272897036	24.677990067920128	145.31749590444588
134	v3E21Yd	0	40.0	intervention	12580.0	5.0	70.6	25.8	8.1	7.6	168.20000000000005	217.8	62.99999999999999	2	169.1	64.5	22.5	79.9	34.75	54.0	35.9	143.0	49.0	79.5	1074.0	90.0	5.6	53.0	190.0	2240.14084043446	40.12931909501838	33.591923065149935	123.34605387576927
135	24ZYXIS	0	60.0	active	12454.0	5.8	74.9	46.6	23.2	9.5	177.50000000000009	267.79999999999995	65.4	2	170.7	68.3	23.4	90.9	34.0	37.0	30.7	178.0	57.0	99.0	1313.5	81.0	5.0	115.0	214.0	2142.38447910816	38.864438323803505	22.58330595808559	126.30386525559912
136	nKGT1DP	0	40.0	active	9473.0	3.3	54.7	10.5	0.9	0.2	202.3	224.2	54.5	2	175.4	68.5	22.2	84.7	27.75	42.0	28.3	176.0	51.0	90.5	1198.5	83.0	5.4	79.0	214.0	1873.5606224015	36.689986745722365	27.933545194045763	128.75796758101575
137	0yRQSO1	0	40.0	control	8056.0	1.7	27.7	7.8	0.3	0.0	181.5	218.2	27.7	2	162.0	73.3	27.9	88.7	22.0	50.0	27.1	178.0	61.0	105.5	1314.0	97.0	5.8	229.0	273.0	1371.928803298	22.40103477256596	12.649881390311794	109.83420155455354
138	4k9J27P	1	60.0	active	11718.0	5.3	88.2	15.9	2.3	0.1	209.69999999999996	449.50000000000006	88.10000000000002	2	146.0	40.0	18.7	72.3	28.25	28.0	27.0	157.0	49.0	93.0	1199.0	83.0	5.5	91.0	230.0	1568.72785530764	44.919535977065536	33.725388311796515	129.79510807019093
139	MtBlmB6	1	40.0	active	18295.0	7.8	105.3	44.9	22.1	15.5	192.4	460.1	89.8	2	152.4	53.9	23.2	75.9	40.25	26.0	33.3	162.0	46.0	96.5	1252.0	87.0	5.6	91.0	173.0	1740.6687599799302	46.47175455095476	24.80301586939573	141.95805557641026
140	QzDTxsO	0	40.0	control	8845.0	4.3	66.6	26.8	5.8	0.7	202.8	176.6	65.89999999999999	2	175.1	70.7	23.0	83.2	34.0	55.0	36.9	192.0	54.0	92.5	1207.0	83.0	4.8	158.0	222.0	1731.714294416	34.307823287665805	26.33563506030901	125.47809933164247
141	nTw1dAn	0	40.0	active	17502.0	11.2	148.9	83.2	25.3	15.4	139.2	276.29999999999995	133.5	2	169.0	61.2	21.4	73.5	46.5	48.0	47.2	182.0	57.0	100.0	1265.0	82.0	5.5	60.0	160.0	1529.76975651961	30.064705182434906	22.162811129247928	147.951123845207
142	LsHvufY	0	40.0	intervention	11548.0	4.8	73.5	16.0	4.0	3.3	192.6	199.4	70.2	2	165.8	68.5	24.9	87.0	34.75	46.0	38.9	195.0	50.0	89.0	1218.5	85.0	4.9	67.0	189.0	2859.74717319097	44.21630461530629	34.144408296895925	120.878012555341
143	oLKMosw	1	40.0	intervention	12636.0	3.5	59.4	11.6	1.4	0.1	218.50000000000009	308.8	59.3	2	156.4	46.8	19.1	72.0	28.0	36.0	30.3	191.0	68.0	98.5	1233.5	83.0	5.6	56.0	204.0	1209.35676000439	37.50665888892311	41.30665097419331	112.41783952131998
144	BFT8eOL	1	50.0	active	11204.0	3.6	62.8	7.9	0.5	0.0	211.29999999999995	413.8	62.8	2	162.6	63.1	23.8	91.8	37.75	41.0	16.6	178.0	51.0	89.0	1243.0	85.0	5.1	71.0	212.0	1705.8022374315601	37.14634487110661	29.685188508898506	140.43583839784148
145	KcGxEhX	1	30.0	active	44243.0	33.5	314.5	228.5	189.1	170.1	147.3000000000001	320.2999999999999	144.4	2	163.6	57.7	21.5	75.2	53.5	29.0	33.4	157.0	41.0	74.0	1067.5	81.0	5.8	56.0	235.0	2766.05058540141	42.10492615598664	26.35676396585095	145.9775986328591
146	lxA1C1X	0	50.0	intervention	11519.0	3.9	64.0	21.5	0.2	0.0	352.6	309.9	64.0	2	175.8	66.2	21.4	76.4	31.75	33.0	29.6	150.0	63.0	111.0	1566.0	86.0	5.4	40.0	198.0	1972.46895050851	26.233008706110148	18.21176701927801	154.09336274520416
147	vzdSR2D	1	40.0	active	9744.0	3.3	56.1	8.0	0.6	0.1	207.4	492.4	56.0	2	161.0	55.7	21.4	81.3	44.25	39.0	29.9	176.0	52.0	77.5	1132.5	76.0	5.4	49.0	234.0	1786.4032153158103	37.74402991238854	28.087476738620115	122.61471229198165
148	xfXzkZG	1	50.0	control	10416.0	6.0	92.9	34.0	4.9	0.1	151.0	277.70000000000005	92.8	2	164.2	50.3	18.6	77.2	48.0	33.0	32.8	152.0	60.0	91.0	1161.5	85.0	5.6	59.0	208.0	1892.24666150042	34.84356472232273	27.635226987752194	150.4450207768137
149	5Wa9DZh	1	30.0	intervention	7091.0	3.5	62.1	5.4	1.0	0.2	195.79999999999995	549.1	61.9	2	163.8	53.4	19.9	71.2	53.0	43.0	35.3	182.0	50.0	71.5	1153.0	79.0	5.0	29.0	145.0	1655.70560273386	42.95422226794774	30.447710247889074	114.45729845370748
150	DV1uqKs	1	50.0	intervention	10301.0	3.3	57.8	3.7	0.2	0.1	304.7999999999999	301.7	57.7	2	162.3	48.5	18.4	66.3	42.75	22.0	25.5	160.0	53.0	100.5	1442.0	84.0	5.4	43.0	220.0	2228.70859560267	40.342168247044704	29.849010211050853	142.30777199526813
151	gOE23Ov	1	50.0	active	8650.0	3.8	63.2	13.2	0.3	0.0	161.5	299.9000000000001	63.2	2	154.1	57.9	24.3	86.3	39.75	25.0	27.4	156.0	54.0	97.0	1259.0	82.0	5.4	54.0	195.0	497.953308327575	41.712753377016504	27.13883677461361	145.01131559687505
152	JxlC8g0	1	50.0	active	7636.0	2.4	41.8	5.0	0.6	0.1	292.0	478.0	41.7	2	148.8	46.8	21.1	78.0	40.5	24.0	26.9	165.0	55.0	77.5	1148.0	82.0	5.7	71.0	255.0	1694.73715626982	50.923840926972645	39.47986729802628	106.34948540245425
153	W3B85zN	0	60.0	active	14772.0	6.7	97.3	38.2	4.4	4.0	92.7	220.8	93.3	2	171.7	68.9	23.3	86.2	25.5	36.0	25.3	159.0	63.0	110.0	1795.0	85.0	5.0	105.0	217.0	2296.2187789162804	43.47460615508293	29.95734658561045	103.12771281730942
154	dGrzf4t	1	50.0	active	7467.0	2.0	35.9	2.6	0.3	0.0	203.70000000000005	338.0	35.9	2	150.4	67.0	29.6	103.0	32.0	32.0	21.9	165.0	54.0	102.0	1261.0	97.0	5.5	130.0	215.0	1763.84865642353	31.73202101928593	32.4473517122055	92.97523082034719
155	P1y8FLl	1	60.0	active	21299.0	6.5	101.5	35.1	7.5	0.8	182.5	363.0	100.7	2	146.1	56.8	26.6	83.7	32.75	24.0	29.5	166.0	65.0	81.5	1174.0	115.0	6.0	78.0	248.0	910.231587025571	27.10043312413604	14.76856158082949	183.6069585424429
156	4A2ueWO	1	50.0	control	8418.0	3.7	65.5	4.4	0.1	0.0	192.40000000000006	454.8	65.5	2	161.4	67.8	26.0	95.4	37.5		23.8	168.0	62.0	99.0	1194.0	91.0	5.7	97.0	279.0	2049.67039702216	37.41865383177527	29.523762481321057	135.55708033694557
157	m14PgW8	1	50.0	intervention	10612.0	3.6	63.2	5.8	0.3	0.1	238.79999999999995	478.9	63.1	2	160.1	56.0	21.8	83.2	46.5	24.0	28.5	140.0	61.0	98.5	1318.5	89.0	5.7	38.0	201.0	1564.6808157297198	51.52107767895738	35.64708430646905	115.70060780537978
158	YfaSvXK	0	50.0	intervention	5078.0	1.1	19.9	1.1	0.6	0.3	294.4	367.1	19.6	2	171.1	68.0	23.2	82.0	40.25	40.0	31.3	164.0	63.0	112.5	1211.5	91.0	5.7	90.0	182.0	1779.05475840573	33.19421946394717	27.795109841463407	109.04489552649186
159	UsrpMGT	1	50.0	control	6763.0	3.8	64.7	9.8	0.9	0.0	179.40000000000006	551.0999999999998	64.7	2	157.0	51.3	20.8	80.6	35.5	32.0			57.0	83.5	1137.0	89.0	5.8	69.0	199.0	2122.3963304051103	45.10308298686843	30.58531941522029	127.88341952356664
160	2PUxFG8	1	30.0	active	10371.0	3.8	61.4	16.8	1.9	0.3	253.30000000000007	261.0	61.1	2	160.2	61.7	24.0	81.0	25.25	37.0	23.0	177.0	92.0	108.0	1258.0	98.0	5.4	91.0	168.0	1490.6445622337699	41.14515276167921	26.988013030913745	145.95556290210183
161	ttqnj1k	1	50.0	intervention	11090.0	4.0	71.9	4.6	0.3	0.0	157.89999999999995	455.2000000000001	71.9	2	154.2	56.4	23.7	81.8					58.0	82.5	1226.5	108.0	5.8	150.0	239.0	1715.45648901355	41.48565982854285	32.781119736289156	130.91866274722523
162	mh22dES	1	40.0	intervention	8567.0	3.2	55.7	6.9	0.9	0.1	322.6	566.4	55.6	2	154.8	44.5	18.5	74.3	36.5	33.0	28.9	179.0	65.0	72.0	1014.0	86.0	5.1	55.0	154.0	1235.4935300009402	36.20626086041921	33.37113103218981	137.00190303285783
163	BFeYZNP	0	50.0	intervention	14201.0	8.2	114.6	58.3	29.7	8.9	126.5	170.6	105.7	2	176.2	73.3	23.6	87.2	17.0	39.0	27.8	162.0	63.0	115.0	1538.0	107.0	5.7	72.0	243.0	1884.4606242360699	33.839543929742675	27.28004944045129	122.56264734697349
164	FyPoDkz	0	40.0	control	9783.0	3.9	60.7	24.6	4.4	0.3	348.4	286.7	60.40000000000001	2	169.7	73.0	25.3	89.6	29.5	51.0	31.5	180.0	74.0	86.0	1271.5	91.0	5.5	243.0	202.0	2366.62247667624	31.331890973828873	25.084737421129898	137.62257078177777
165	Fc1BnkM	1	50.0	control	6746.0	3.2	49.6	18.2	3.5	0.3	299.7000000000001	289.9	49.3	2	156.3	54.9	22.4	81.0	33.5	33.0	28.0	178.0	70.0	78.0	1053.0	71.0	5.9	112.0	219.0	1451.86020506843	52.100229658542005	37.992787657553116	110.90134322667036
166	gnVof16	0	40.0	active	14011.0	6.8	97.6	53.8	11.4	3.8	291.5	299.0	93.8	2	172.8	71.4	23.9	89.2	17.75	50.0	27.3	158.0	54.0	77.5	1215.5	91.0	5.1	150.0	199.0	1444.66440927665	28.649699913244877	17.637325672968615	168.88660205633647
167	vM99kxJ	0	30.0	intervention	9331.0	3.2	54.5	6.0	0.3	0.0	152.5	200.2	54.5	2	176.5	60.3	19.3	76.8	43.5	49.0	26.2	179.0	56.0	81.0	1121.0	79.0	5.2	156.0	192.0	1195.18494541981	41.666213551595476	25.75194649087224	151.34062124026897
168	BWrVCzt	1	40.0	intervention	8457.0	3.2	51.6	13.5	1.8	0.3	219.50000000000009	395.6	51.3	2	161.1	47.0	18.1	72.1	48.25	27.0	30.4	144.0	43.0	79.5	1093.0	78.0	5.4	81.0	191.0	2047.2319196285998	44.31159482446274	34.730599075923855	119.51600857914094
169	W1sL2un	1	50.0	intervention	8044.0	2.8	48.4	6.3	0.5	0.0	258.3	460.9	48.4	2	157.4	49.1	19.8	81.5	44.0	26.0	26.0	183.0	61.0	76.0	1106.5	70.0	5.6	57.0	284.0	1887.00007883291	38.16166022572421	27.116357197730927	151.224984264023
170	LVNWrLy	1	40.0	active	9807.0	3.5	58.3	8.2	0.7	0.2	166.20000000000005	155.10000000000005	58.1	2	163.3	75.7	28.3	94.8	39.5	33.0	20.3	176.0	78.0	93.0	1146.5	86.0	5.4	95.0	216.0	2162.6409991250603	44.661958442498246	33.53857327968509	121.97580580576044
171	wMwml6Q	1	40.0	control	8796.0	3.1	54.2	5.9	0.5	0.4	204.4	501.8	53.8	2	161.3	56.4	21.6	73.0	46.75	35.0	23.7	163.0	56.0	92.0	1274.5	88.0	5.6	55.0	171.0	1176.6291068477801	38.73485265613689	30.268829615421392	132.97923097873363
172	UFT8LG9	1	50.0	intervention	5853.0	2.5	44.3	4.1	0.0	0.0	221.79999999999995	511.3	44.3	2	152.6	56.8	24.3	88.5	29.0	24.0	22.7	169.0	63.0	91.5	1254.0	77.0	5.5	70.0	185.0	894.893304897818	44.48769494694023	34.993205060017715	126.21844439967205
173	1dGi5DT	1	50.0	active	11409.0	5.4	92.3	13.4	0.4	0.0	203.0	438.2	92.3	2	162.3	58.1	22.0	78.4	48.0	33.0	25.3	161.0	62.0	81.5	1264.5	86.0	5.4	53.0	169.0	1266.48551546316	45.95185208499952	20.570299982743077	160.4751437566985
174	FjJDToF	1	60.0	intervention	6334.0	2.4	38.1	13.4	0.8	0.1	180.7	341.7	38.0	2	149.8	43.7	19.4	66.5		31.0			57.0	82.0	1200.0	99.0	5.6	89.0	253.0	1813.78364802474	52.49215044586522	34.52889577853316	116.98909524705324
175	w8dn2kL	1	60.0	active	12476.0	7.4	112.5	48.3	8.5	1.2	233.5	427.4	111.3	2	156.1	54.7	22.4	81.1	47.25	34.0	27.9	146.0	55.0	86.0	1267.0	80.0	5.7	49.0	244.0	1598.46311200596	39.077452948573324	37.22866782131999	128.48048344695815
176	IIsJgKy	1	50.0	control	5018.0	1.7	30.1	1.6	0.1	0.0	145.8	311.2	30.1	2	154.1	52.9	22.2	85.0	29.0	31.0	30.6	167.0	60.0	106.0	1331.0	74.0	4.9	340.0	218.0	2231.56377060966	33.24382564755345	24.877776973147363	162.15422341599006
177	NXzwgQl	1	50.0	active	7345.0	3.0	50.8	8.3	1.2	0.0	196.80000000000007	502.5	50.8	2	147.2	56.8	26.2	93.8	38.75	25.0	26.5	166.0	59.0	78.0	1325.0	89.0	5.5	120.0	244.0	1441.4192701550699	39.96785447600433	29.256949156567828	139.6703493625219
178	KQaogga	1	40.0	control	15267.0	7.8	116.9	38.1	12.0	9.6	209.1	326.1	107.3	2	165.2	55.5	20.3	79.6	59.75	35.0	32.2	174.0	57.0	100.0	1148.0	92.0	4.5	172.0	233.0	1977.77576940932	56.01134662924139	52.46208393480587	11.881758702607131
179	bE72ZyR	0	50.0	active	9874.0	4.4	69.7	24.2	2.5	0.1	247.4	225.2	69.60000000000001	2	161.2	59.0	22.7	76.1	36.5	35.0	32.0	161.0	47.0	107.0	1268.0	85.0	5.4	55.0	177.0	1870.61601547785	37.785820374805326	32.67093327116699	134.28035305920022
180	qXuFbEb	1	50.0	intervention	8986.0	3.1	51.5	11.4	0.4	0.0	184.19999999999996	363.6	51.5	2	154.8	60.6	25.2	93.3	23.0	29.0	23.1	163.0	60.0	114.5	1513.5	115.0	6.6	41.0	222.0	1912.15415602873	39.99368184081555	30.926750027025786	137.50068668531324
181	AdYMUpI	1	40.0	active	10380.0	3.6	62.2	7.6	1.8	0.4	116.90000000000003	321.5	61.8	2	152.1	43.9	18.9	67.8	48.0	34.0	31.2	176.0	55.0	92.0	1216.0	87.0	5.2	60.0	183.0	1028.95702500979	35.52386280208314	23.047837858856216	157.63342834854913
182	gtwhJPP	1	40.0	intervention	6346.0	1.5	26.3	1.5	0.3	0.0	150.5	278.2	26.3	2	157.8	54.4	21.8	76.7	43.0	38.0	31.6	176.0	81.0	90.0	1164.5	90.0	4.8	56.0	207.0	1765.30305819437	44.73392545557368	35.40712738909685	123.61082791385091
183	FKvPDc2	1	60.0	control	5310.0	1.7	30.9	1.7	0.1	0.0	213.40000000000003	414.8	30.9	2	158.5	46.5	18.5	72.3	36.75	25.0	18.7	164.0	59.0	68.5	1183.0	87.0	5.1	79.0	193.0	1499.1421975153	41.84459635217204	30.369631172853797	139.94909610503828
184	KtynyoJ	0	40.0	control	4333.0	1.7	27.5	5.9	1.4	0.4	206.90000000000003	392.8	27.1	2	192.6	89.2	24.0	92.8	63.25	44.0	29.2	167.0	63.0	99.5	1320.0	86.0	5.2	115.0	200.0	3628.52463464164	29.713798995098795	27.71705831049916	148.4601692308301
185	LZNMnvI	1	40.0	intervention	10132.0	3.2	54.6	7.9	1.0	0.4	284.1	406.0	54.2	2	159.6	62.6	24.5	86.0	49.25	32.0			60.0	68.0	1037.0	70.0	5.2	63.0	236.0	1380.27035651547	38.06202999853223	30.65152934611301	141.35188253136567
186	NaDvQHo	1	50.0	control	8817.0	3.8	64.3	5.6	0.4	0.0	229.1	254.5	64.3	2	156.5	51.2	20.9	83.2	21.5	37.0	22.8	160.0	52.0	73.5	1042.0	82.0	5.1	152.0	309.0	1506.28967309779	40.605586720248645	27.536669103590327	144.47444024161138
187	PaI5JGr	1	30.0	control	10055.0	3.6	57.6	18.0	2.2	0.5	212.1	286.9	57.1	2	150.4	51.5	22.7	77.0	46.0	34.0	32.8	181.0	59.0	76.5	1033.5	82.0	5.2	62.0	182.0	1408.6371505352	35.00496399960114	26.005079290780515	151.27094543513053
188	J39w6ic	1	30.0	control	9303.0	2.7	47.3	4.6	1.0	0.3	200.90000000000003	300.0	47.0	2	144.3	50.9	24.4	75.9	29.25	33.0	29.2	190.0	67.0	74.5	976.0	84.0	5.2	93.0	194.0	1179.99775252482	41.083883671915544	34.16403270179741	127.95770342289619
189	atgIeTK	0	50.0	control	4975.0	1.1	19.4	3.7	0.4	0.0	209.50000000000003	183.7	19.4	2	162.8	63.1	23.8	85.2	21.5	44.0	26.3	173.0	66.0	85.5	1308.5	86.0	5.8	99.0	189.0	2214.65855613285	36.219658895352495	28.81515149758697	143.0350313565929
190	rDUZ17U	1	50.0	active	12335.0	5.5	97.7	4.4	0.4	0.1	218.9	550.9	97.6	2	158.6	56.3	22.3	81.9	41.0	33.0	26.2	157.0	74.0	88.0	1200.5	74.0	5.4	95.0	276.0	1680.80197305486	42.23940536141003	26.69418720502607	142.17530146201005
191	0I9AoHf	0	50.0	intervention	5058.0	1.7	27.9	8.0	1.1	0.1	201.6	167.9	27.8	2	164.4	60.8	22.4	84.1	36.75	40.0	30.0	186.0	77.0	113.0	1510.5	85.0	5.7	144.0	209.0	1187.9298788624499	40.61021725539848	34.4063684993906	127.82228961028929
192	2WfakHu	1	50.0	active	9425.0	4.8	79.0	20.3	3.0	0.3	216.49999999999997	358.3	78.7	2	154.6	46.1	19.2	69.4	43.75	33.0	32.3	175.0	66.0	82.5	1103.0	86.0	5.0	52.0	318.0	1134.14037018705	37.16589193863616	28.817298718212648	140.40940148288558
193	B4ZZfLq	1	40.0	control	14303.0	7.7	109.0	68.2	20.1	0.3	250.69999999999996	483.1	108.7	2	151.5	43.9	19.1	68.6	29.25	28.0			85.0	93.5	1339.0	73.0	5.1	25.0	191.0	1421.098340615	43.079900743816054	29.022514096356662	137.64660833857798
194	dcrw6CR	1	30.0	intervention	4479.0	0.6	10.0	0.6	0.0	0.0	218.2	392.3	10.0	2	158.7	52.0	20.6	78.2	44.5	28.0	26.5	179.0	64.0	69.0	1060.5	76.0	5.7	39.0	152.0	1647.9474789261599	38.70324433390674	29.15536576671636	140.45086208867454
195	dZnFwYC	1	40.0	active	11701.0	4.8	77.0	19.4	6.4	2.3	219.59999999999994	499.2000000000001	74.7	2	144.4	41.7	19.9	69.4	46.25	30.0	31.6	170.0	56.0	84.5	1222.0	65.0	5.0	74.0	220.0	1587.7939830504902	46.55545774848972	32.54661312248241	127.07641758656791
196	Di4Yx0S	1	40.0	control	6581.0	3.0	50.4	7.5	2.0	1.1	225.29999999999995	266.1	49.3	2	161.2	62.6	24.0	87.0	33.5	32.0	21.5	173.0	64.0	114.5	1396.5	87.0	6.0	203.0	249.0	1598.70378977681	36.956078258531946	32.96792069866946	137.01925676189416
197	BT8jDRo	1	40.0	active	12199.0	4.7	69.4	27.8	9.6	5.3	259.6	429.6	64.10000000000001	2	153.5	49.4	20.9	77.8	41.5	32.0	34.0	172.0	68.0	79.0	1155.5	92.0	5.7	65.0	229.0	1811.64646222698	40.609746416971824	30.97229783215292	137.9356982358318
198	vWipzuP	1	60.0	control	10577.0	4.1	67.3	17.7	0.8	0.1	294.4000000000001	425.0	67.2	2	152.3	48.9	21.0	77.8	43.75	35.0	35.7	167.0	88.0	103.0	1577.5	81.0	5.6	80.0	300.0	1503.80493232559	42.93470607518913	27.55641315512976	145.5594046681131
199	ZfKjSwp	0	30.0	intervention	7520.0	0.8	14.3	0.7	0.0	0.0	148.8000000000001	486.1	14.3	2	161.4	68.7	26.3	88.8	27.25	50.0	28.5	178.0	56.0	94.0	1480.0	88.0	5.1	211.0	189.0	2343.83371861249	45.21339944497558	33.81265202232213	121.23888506716517
200	DYcgl5W	1	30.0	intervention	9325.0	3.7	62.0	10.2	1.6	0.4	275.20000000000005	256.9	61.6	2	165.2	58.1	21.2	83.5	48.0	37.0	28.5	168.0	42.0	78.0	1016.5	77.0	5.2	51.0	169.0	1473.5409991587699	56.734150181938325	33.53078598719941	111.06097049208526
201	VA5Us2g	1	50.0	control	8188.0	3.1	53.3	5.5	0.8	0.1	200.29999999999995	436.3	53.2	2	156.5	56.8	23.1	84.1	35.25	31.0	20.9	129.0	72.0	84.0	1151.5	89.0	5.8	46.0	230.0	2223.39668018053	38.95446694307039	38.851269313448775	122.8988243237033
202	hPnQNlI	1	50.0	intervention	10038.0	4.2	67.1	20.3	1.5	0.2	290.4	235.4	66.89999999999999	2	165.2	57.4	21.0	78.6	48.25	28.0	30.1	167.0	47.0	80.0	1070.5	77.0	5.2	64.0	196.0	1550.18557948236	36.06505891189319	34.69360301913845	112.65982307778805
203	cSh2Ley	1	60.0	control	10642.0	3.8	62.3	14.7	4.4	0.4	241.9	371.6	61.9	2	165.5	53.6	19.5	72.8	38.25	23.0			62.0	122.5	1886.0	87.0	4.9	61.0	232.0	3505.90372369547	52.45969995396672	37.133192128915745	110.85141616884731
204	lRuhsoj	0	50.0	active	15456.0	10.0	102.3	63.1	39.0	33.0	192.1	266.0	69.3	2	177.6	69.4	22.0	83.0	27.75	43.0	42.5	166.0	58.0	92.0	1127.5	74.0	4.9	50.0	232.0	3081.73132767083	28.84147875597137	28.96144453715864	133.31762084794926
205	UreXlgV	1	40.0	intervention	13623.0	6.8	99.1	33.4	16.0	10.8	184.29999999999995	384.0	88.3	2	168.0	60.3	21.3	80.5	49.5	46.0	40.6	170.0	53.0	96.0	1213.0	67.0	5.1	23.0	204.0	1627.28617770617	45.072774017071154	35.39161527019442	114.41623378749728
206	JgY9MyC	1	50.0	active	9311.0	4.9	59.2	32.3	21.8	20.8	412.6	303.0	38.40000000000001	2	156.4	43.8	17.9	71.0	30.25	35.0	34.0	164.0	41.0	74.0	1069.0	84.0	5.4	51.0	256.0	1280.54030137572	40.27658803818153	36.26763438667341	123.7395567680416
207	uhsc3Ex	1	60.0	intervention	7582.0	1.9	34.1	1.9	0.0	0.0	233.29999999999995	373.4	34.1	2	154.6	60.2	25.1	96.7	40.0	22.0			48.0	89.0	1032.0	80.0	5.3	145.0	262.0	1239.5182715894	47.815100549540084	35.48655191800463	106.0290724786125
208	Z9Fh3ej	0	30.0	active	9580.0	4.5	66.7	26.9	10.8	4.2	249.1	298.4000000000001	62.5	2	173.1	69.8	23.2	80.0	35.25	66.0	44.8	175.0	79.0	95.0	1177.0	93.0	5.2	62.0	188.0	4130.78698980639	31.413971706104373	23.816414161848563	162.3903788447369
209	v2QM1Nl	1	40.0	intervention	9157.0	4.3	67.0	21.0	5.8	2.3	285.0	466.8	64.7	2	161.2	49.5	19.0	73.5	50.25	40.0			62.0	88.0	1148.5	80.0	5.4	46.0	211.0	1416.46716927245	42.374866862339296	28.617309907292892	143.2244491238487
210	PuAIpMR	0	50.0	intervention	8679.0	2.9	47.6	12.8	0.4	0.1	193.2	224.00000000000003	47.5	2	164.8	77.2	28.4	90.0	24.5	52.0	33.2	194.0	58.0	92.0	1185.5	86.0	5.7	195.0	246.0	2524.60411227698	44.69172227228445	27.236336382542532	140.25720356730872
211	JgPq1YE	0	60.0	control	9873.0	3.6	57.3	21.3	2.5	0.2	247.6	239.0	57.1	2	172.6	71.5	24.0	92.1	31.25	37.0	21.3	157.0	58.0	97.5	1431.5	82.0	5.1	78.0	190.0	1970.05800462886	42.06531470102289	27.67493938489191	137.20219549531956
212	Iy7HBDv	0	40.0	active	16534.0	5.3	87.9	19.9	3.5	0.8	213.70000000000005	392.5	87.10000000000002	2	158.4	58.6	23.3	71.8	47.0	52.0	56.4	170.0	53.0	112.0	1401.0	91.0	5.3	70.0	244.0	2604.9055667538896	39.87356058238839	26.852788317134394	122.18498080867931
213	Yu6Ovuq	1	40.0	intervention	8292.0	3.1	51.7	9.6	0.3	0.0	250.79999999999995	399.9	51.7	2	158.2	42.1	16.8	75.0	42.0	33.0	16.6	135.0	69.0	114.5	1730.5	83.0	5.2	66.0	242.0	1144.58659466835	33.39032288879829	27.112172141234232	155.69392455593618
214	ZFSivmq	0	60.0	active	12328.0	5.3	85.3	19.1	1.8	0.5	282.7000000000001	312.1	84.8	2	170.5	53.0	18.2	73.3	33.5	37.0	30.5	186.0	74.0	109.0	1825.0	93.0	5.3	75.0	140.0	2435.90128800856	38.24496239755932	26.085105599518204	104.55002832230123
215	dkZzYmS	1	60.0	control	11744.0	4.0	69.9	6.3	0.3	0.0	217.59999999999994	510.30000000000007	69.9	2	156.9	51.1	20.7	88.0	35.5	29.0	21.9	111.0	57.0	83.0	1201.0	81.0	5.7	191.0	194.0	2569.6440273517	37.94756322293381	33.2749188289521	137.06979644127904
216	kSI8Jq8	1	40.0	active	8565.0	3.8	53.2	22.6	9.9	7.3	240.30000000000007	257.2	45.90000000000001	2	153.1	52.5	22.3	74.9	39.75	30.0	37.1	180.0	66.0	86.0	1198.5	84.0	5.1	39.0	200.0	2246.50232772263	45.83194741619666	40.32174226427978	100.93346057029856
217	gZcKLvu	1	50.0	active	7417.0	1.5	26.4	2.9	0.3	0.1	248.6	495.9	26.3	2	167.5	63.0	22.4	83.1	37.25	37.0	27.3	151.0	65.0	97.0	1506.5	92.0	5.0	34.0	206.0	2425.7235709728798	35.803663940823704	30.62880077490312	142.71960456930256
218	beUekPB	1	30.0	active	8283.0	3.1	48.3	15.2	3.1	0.3	215.9	231.8	48.0	2	163.8	55.4	20.6	72.2	34.0	39.0	36.6	178.0	53.0	79.0	996.0	82.0	5.3	68.0	182.0	1409.77065595531	35.271590641772214	25.895628893784963	131.76540651437463
219	JOKjvQK	1	40.0	control	6900.0	2.1	37.7	3.3	0.3	0.0	153.89999999999995	254.8	37.7	2	149.1	63.6	28.6	91.9	38.5	33.0	26.2	174.0	53.0	88.5	1261.5	77.0	5.2	79.0	179.0	1091.46911595031	32.49947377497486	34.10010725283841	139.19378629482497
220	MH5fUKv	0	40.0	control	11580.0	4.4	71.7	21.9	2.7	0.0	222.4	206.3	71.7	2	177.1	69.2	22.0	84.25	32.25	49.0	30.3	206.0	72.0	79.0	1091.5	81.0	5.0	66.0	217.0	2480.76545497408	37.16674175124261	33.159540914350856	99.89849496222864
221	bXdcU4j	1	40.0	control	8431.0	3.0	52.1	5.5	0.1	0.1	178.99999999999991	367.7	52.0	2	168.9	54.4	19.0	67.15	36.5	39.0	28.6	176.0	57.0	79.0	919.0	87.0	5.1	34.0	194.0	847.101397532906	39.36209847240907	23.866537695043345	151.61230614232934
222	7Aaxldj	1	60.0	active	8502.0	3.6	59.2	12.2	3.6	0.2	195.1	476.6	59.0	2	160.3	48.5	18.8	73.75	30.25	26.0	34.2	171.0	54.0	93.0	1243.0	83.0	5.7	148.0	179.0	1599.5924714940802	48.385354541425855	30.90130840702043	134.2556279594979
223	YihRQYs	1	50.0	active	11323.0	2.4	39.7	10.3	0.7	0.2	219.2	414.6	39.5	2	170.2	46.4	16.0	64.7	34.25	28.0	31.0	162.0	56.0	89.0	1273.5	78.0	5.4	70.0	242.0	1143.55663430869	40.37421031643159	34.28601119085681	130.3092507334287
224	76oDJeE	1	50.0	intervention	12241.0	6.9	100.0	39.4	18.3	12.3	154.10000000000005	302.5	87.7	2	153.1	46.5	19.8	73.35	47.25	41.0	33.7	140.0	58.0	85.5	1388.0	79.0	5.3	121.0	274.0	1409.24524046983	47.79712762159663	37.812025452884534	109.30919791325552
225	9t81ZlH	1	50.0	intervention	11928.0	4.3	68.8	17.8	6.2	1.8	261.99999999999994	333.0	67.0	2	148.4	56.2	25.5	80.7	41.0	34.0	30.7	165.0	60.0	77.5	1110.0	69.0	4.8	140.0	203.0	991.819153611415	42.779229941195375	34.41225993388941	119.90583642335527
226	TgUwHhf	1	50.0	intervention	9928.0	4.0	61.8	28.4	3.0	0.2	266.4	326.8	61.6	2	149.7	43.0	19.1	68.3	39.0	36.0	33.0	169.0	52.0	69.5	1007.5	78.0	5.1	46.0	217.0	1745.83031147461	38.09271713161281	32.3083698779919	135.79709034162906
227	wLawnc5	0	40.0	intervention	14149.0	6.1	77.8	28.4	15.2	14.7	300.7	431.4	63.1	2	170.3	64.0	22.0	77.1	17.5	46.0	37.6	166.0	57.0	104.5	1443.0	91.0	5.0	82.0	202.0	2540.67993965007	33.848505490791844	24.72219742052973	97.90990653239449
228	pHPgYik	1	30.0	control	5540.0	1.3	24.4	1.4	0.1	0.0	258.2	429.4	24.4	2	160.4	46.0	17.8	71.0	38.75	36.0	30.2	172.0	80.0	78.5	1099.5	79.0	4.9	40.0	187.0	1158.87168326735	30.92930360647207	25.918331442259287	92.60211726330515
229	90JYHz9	1	40.0	active	15159.0	6.5	102.3	35.1	7.2	1.1	222.40000000000003	384.9	101.2	2	166.9	57.7	20.7	90.7	43.75	27.0			57.0	75.0	1153.0	90.0	5.5	29.0	171.0	1471.6220907316101	36.8485012807417	24.70448561861616	153.96325709782798
230	X8IZn3k	1	40.0	intervention	4694.0	1.8	30.1	5.6	0.7	0.1	177.5	253.8	30.0	2	154.8	50.7	21.1	80.2	42.25	33.0	29.1	169.0	57.0	93.5	1229.0	85.0	5.4	83.0	251.0	1891.44490263251	41.33499020510109	35.820491637333326	126.68484372417927
231	3ehmgPI	1	60.0	intervention	8037.0	3.0	52.6	6.3	0.1	0.0	203.20000000000005	505.4	52.6	2	163.8	59.5	22.1	92.4	46.5	21.0	18.4	160.0	73.0	101.5	1591.0	86.0	5.9	69.0	184.0	1236.43459088414	54.3599872539134	46.74515686017425	95.05368774445257
232	jrWDPfY	0	40.0	active	15010.0	10.7	141.6	74.4	46.4	24.7	157.1999999999999	251.50000000000003	116.9	2	176.8	67.9	21.7	83.9	23.0	45.0	25.3	176.0	64.0	109.5	1569.0	78.0	4.9	94.0	223.0	1936.7168145235698	31.05276597540584	22.875251601919487	154.6773647637401
233	Rrv59mZ	1	50.0	intervention	8044.0	2.7	45.9	7.8	0.4	0.0	244.0	369.7000000000001	45.9	2	150.1	44.7	19.8	75.8	22.25	35.0	33.3	170.0	59.0	83.0	1230.5	80.0	5.2	30.0	203.0	1194.24713464989	63.992752690615504	54.460744336016795	59.95968322326892
234	GKGkF1T	0	60.0	control	8956.0	2.6	41.2	14.9	1.4	0.6	214.6	244.90000000000003	40.6	2	165.2	57.6	21.1	80.9	10.25	38.0	23.9	160.0	59.0	108.0	1826.5	78.0	5.2	157.0	146.0	1631.52545077545	30.891678365327646	23.520920516063423	161.04495063822063
235	vnwlOxV	0	60.0	intervention	9739.0	4.1	64.8	25.9	0.2	0.0	271.1	322.2	64.8	2	165.3	61.5	22.5	85.9	26.25	36.0	31.0	168.0	72.0	97.0	1666.0	96.0	5.4	117.0	198.0	1707.93104243315	38.26035991447126	25.872042025781994	108.07814844002579
236	p84KU46	1	30.0	control	7084.0	2.3	37.2	7.7	1.1	0.7	261.49999999999994	290.6	36.5	2	161.1	59.9	23.0	83.8	17.0	31.0	24.8	171.0	67.0	81.5	1064.5	75.0	5.0	52.0	157.0	2175.63324857254	50.45087331094411	35.97875331249737	115.27525461294857
237	xvR8VUt	1	50.0	active	10062.0	3.8	57.4	17.0	9.3	7.2	162.89999999999995	337.2000000000001	50.2	2	155.9	51.5	21.1	80.5	46.5	40.0	30.8	163.0	67.0	91.5	1231.0	113.0	6.1	160.0	272.0	1688.7255675676502	38.70064589786031	30.159489615669546	136.16335968963324
238	mbRTCNS	1	40.0	active	12925.0	5.1	81.8	24.8	5.7	1.2	197.8	297.0	80.6	2	160.7	59.0	22.8	81.2	41.75	35.0	33.7	178.0	67.0	101.5	1293.5	96.0	5.1	180.0	271.0	1564.8627138931602	35.53340415189085	30.34439075910112	107.16237491081932
239	SeMJaGa	1	40.0	intervention	11945.0	4.0	64.1	17.3	4.5	1.1	256.6	511.69999999999993	62.99999999999999	2	156.9	48.3	19.6	69.8	34.0	36.0	41.4	172.0	61.0	90.5	1290.0	88.0	5.6	43.0	190.0	2131.6421418716895	39.49040904842081	36.29869568808167	128.74060093759758
240	fyFnXov	1	50.0	intervention	6648.0	2.3	39.6	5.3	0.9	0.3	242.7	455.2	39.3	2	147.3	45.6	21.0	70.5	35.5	38.0	32.0	146.0	46.0	85.5	1230.0	81.0	5.7	52.0	214.0	2160.49621612865	32.728884112475036	33.588847166519216	139.2986793231751
241	usiDozf	1	40.0	control	7047.0	2.8	46.9	4.8	1.8	1.6	198.99999999999997	425.9	45.3	2	154.9	55.1	22.9	81.7	38.25	42.0	32.6	160.0	57.0	79.5	1209.5	93.0	5.5	51.0	307.0	2309.6760745856895	37.703277304926864	34.51123724946224	130.39966951292115
242	m5dhaLS	1	50.0	intervention	7407.0	3.0	46.2	10.1	4.4	3.3	214.2	301.0	42.90000000000001	2	163.4	56.2	21.0	71.0	45.75	46.0	42.7	178.0	49.0	92.5	1288.0	105.0	5.5	48.0	177.0	1087.91533823955	35.55988711963534	30.893636069702353	128.00832870449392
243	m3GSb37	1	40.0	control	7325.0	2.4	38.9	11.5	1.7	0.3	216.79999999999995	438.2000000000001	38.6	2	156.2	56.9	23.3	83.4	33.0	39.0	37.9	169.0	60.0	102.5	1148.5	83.0	5.3	59.0	195.0	1468.64857953669	32.232268504587005	26.729426603257266	144.70917546126537
244	eEhzX5b	1	60.0	intervention	14335.0	4.2	71.9	9.5	0.6	0.0	237.4	480.7000000000001	71.9	2	158.3	52.9	21.1	79.5	29.75	30.0	25.1	150.0	58.0	106.0	1371.0	91.0	5.3	135.0	224.0	1610.93880449599	41.62535683034483	29.163790398301217	136.62550348838272
245	ETP4oSm	1	50.0	intervention	11959.0	3.2	56.1	3.8	0.1	0.0	200.29999999999995	398.5	56.1	2	156.0	48.8	20.0	79.9	24.0	26.0	28.0	175.0	75.0	94.0	1387.5	76.0	5.1	85.0	265.0	1840.5174759801	37.93311968980541	32.65538305632364	138.80766956791686
246	uyGUhI1	1	50.0	active	7558.0	3.6	59.1	10.1	6.6	2.7	147.89999999999995	462.6	56.4	2	157.8	46.8	18.7	73.6	50.25	33.0	33.3	177.0	66.0	70.5	1234.5	88.0	5.3	46.0	169.0	2029.89164383863	41.105207330952794	27.960162846830077	145.24965618878124
247	7Eo5s1T	1	50.0	control	11747.0	3.7	65.8	2.3	0.0	0.0	201.29999999999995	390.3	65.8	2	157.7	66.4	26.6	97.9	37.75	30.0	20.6	155.0	70.0	98.0	1324.0	89.0	5.5	65.0	223.0	2427.46623344807	42.917880953958786	36.81214813097035	107.53048291495506
248	3E7TEOY	1	50.0	control	7963.0	4.5	71.8	21.6	2.9	0.4	180.09999999999997	234.0	71.39999999999998	2	169.7	66.5	23.0	88.7	61.0	28.0			59.0	95.0	1333.0	75.0	5.1	93.0	180.0	1325.07864030678	32.80283546132752	26.657921850290624	156.9826625401092
249	haV4VrL	1	50.0	active	10966.0	4.5	74.7	16.0	1.1	0.1	166.70000000000005	294.2	74.60000000000002	2	157.1	66.1	26.7	93.2	41.0	34.0	25.1	178.0	56.0	71.0	1134.0	92.0	5.5	119.0	244.0	2001.42150733587	34.575320781311056	28.146159117246484	150.03223832594685
250	5EgsH9l	1	60.0	active	15392.0	6.8	107.9	33.5	5.3	0.6	211.3	398.8	107.3	2	158.3	48.9	19.5	81.7	43.25	34.0	28.6	163.0	61.0	75.0	1110.0	92.0	5.7	106.0	200.0	1961.30627949448	41.78172232478622	22.616406396183592	155.9422698225404
251	47ABpC6	1	60.0	active	11596.0	3.9	64.3	17.4	1.0	0.0	192.70000000000005	367.6	64.3	2	156.4	61.8	25.2	99.0	32.5	25.0			68.0	125.0	1745.0	91.0	5.6	89.0	240.0	1795.3099636817	51.51408623875922	28.679373205809345	133.4848639185212
252	YHg4hOS	1	50.0	active	9638.0	4.1	65.2	23.7	3.4	0.7	302.3	331.6	64.5	2	152.9	55.0	23.5	83.3	43.75	43.0	34.7	170.0	51.0	91.5	1078.0	94.0	5.5	182.0	278.0	1591.0381009265698	42.55028671446647	29.765140539961372	135.69312988853116
253	2AqOM6w	1	60.0	active	9475.0	5.6	90.6	23.2	3.6	0.8	212.40000000000003	357.6	89.8	2	155.4	59.4	24.5	85.0	50.25		29.4	166.0	80.0	96.0	1609.5	97.0	5.9	125.0	218.0	1293.76566794638	42.2406702166066	24.530337072844723	149.09342185321648
254	ijsFuW2	0	60.0	control	10933.0	5.2	72.1	40.5	12.4	6.2	170.20000000000005	180.5	65.89999999999999	2	172.2	58.9	19.8	77.2	30.25	41.0	34.9	163.0	49.0	102.5	1586.5	86.0	5.7	56.0	205.0	2703.9246477991396	36.30014935367954	33.7710020622999	134.231278723331
255	rNRjJrl	0	40.0	active	15416.0	10.8	141.6	76.8	51.1	28.6	146.29999999999995	310.4	113.0	2	175.1	92.0	30.0	101.3	23.0	63.0	32.7	175.0	72.0	105.5	1491.5	121.0	5.8	438.0	176.0	2297.13110155504	35.39401684330284	31.74912837035864	104.45497119076674
256	8dedQ4N	1	40.0	active	9867.0	3.2	52.7	5.6	1.3	1.0	210.1	317.6	51.7	2	162.4	59.8	22.6	85.0	36.5	29.0	31.7	167.0	54.0	78.5	1122.5	72.0	5.2	52.0	257.0	1528.49915343664	43.18393279576006	31.285933884444038	138.09553981695794
257	pBavPOP	1	60.0	control	7998.0	2.2	36.8	5.5	0.2	0.0	234.1	379.8	36.8	2	162.8	58.1	21.9	85.7	42.75	36.0			55.0	87.0	1181.0	89.0	5.7	71.0	217.0	882.3588377223621	39.97922502521798	22.14412114683703	157.3853521696965
258	3CWw6j1	1	50.0	intervention	8536.0	4.5	66.3	25.8	6.9	3.3	239.6	386.6	63.0	2	159.2	65.3	25.7	88.5	43.25	30.0	30.3	172.0	68.0	95.0	1243.5	95.0	5.5	80.0	204.0	1078.01907963936	32.50396574514445	35.423495565066744	136.4149869997623
259	YzyiiNu	1	40.0	control	12216.0	3.3	49.8	11.5	5.2	4.9	204.1	413.7	44.9	2	156.3	59.0	24.1	86.4	30.75	31.0	36.6	178.0	56.0	88.0	1162.5	86.0	5.6	76.0	324.0	1078.04139057245	32.87426162136477	28.377581711523572	149.05255919188212
260	QETF8M2	1	60.0	active	13153.0	6.0	92.7	34.6	10.1	1.3	244.5	352.4000000000001	91.4	2	164.4	57.5	21.2	82.9	44.25	24.0	33.3	160.0	46.0	92.0	1203.5	79.0	5.6	51.0	178.0	1808.3134931458399	44.556983784378694	26.465800130422316	140.61591014100927
261	6rMy5om	1	40.0	intervention	11751.0	5.0	76.0	29.5	7.4	2.0	190.79999999999995	241.6	74.0	2	158.7	60.1	23.8	93.0	7.25	31.0	27.6	175.0	69.0	91.5	1357.0	87.0	5.2	70.0	216.0	1148.2053922812	37.248167887797386	25.225631708227645	94.35596030242655
262	eAgWUMh	1	40.0	active	14359.0	7.9	111.1	54.3	21.3	10.1	185.20000000000005	363.4	101.0	2	163.5	51.2	19.1	71.9	45.5	35.0	30.6	158.0	53.0	71.5	1009.0	84.0	5.0	37.0	223.0	1778.68184924654	33.041913104781806	34.1573626174048	126.51548920626608
263	YoDPOZO	0	50.0	active	11611.0	4.3	68.3	20.6	2.8	1.1	203.3	320.0	67.2	2	158.2	50.8	20.2	68.8	33.25	46.0	39.7	181.0	55.0	101.0	1179.5	73.0	5.2	91.0	200.0	1972.47189250239	38.93757865205638	22.32974253369805	148.23077912170288
264	abs3fXD	1	50.0	control	6402.0	2.1	34.6	7.6	1.0	0.2	328.5	422.3	34.4	2	166.6	57.4	20.6	77.9	43.25	44.0	25.6	171.0	62.0	80.5	1132.5	88.0	5.7	66.0	136.0	1690.89838497249	40.17577835255797	33.421784353982474	130.72763699027269
265	OXU5JK3	1	50.0	active	23071.0	10.8	161.9	66.7	22.0	4.8	153.89999999999995	409.0	157.1	2	149.6	47.4	21.1	82.4	31.75	30.0	30.3	181.0	59.0	96.0	1244.5	102.0	5.7	98.0	225.0	1584.0207642607902	43.41877500780187	40.72072476487949	111.73391408596895
266	WtVZiFK	1	60.0	control	4496.0	2.3	41.7	2.6	0.1	0.0	233.9	380.2	41.7	2	148.7	50.0	22.6	84.35	44.25	27.0	26.8	178.0	65.0	82.0	1038.0	82.0	5.2	86.0	234.0	1369.2939258477802	44.41024163860516	27.698450108396273	143.07811670416578
267	y82jkld	1	40.0	active	12895.0	5.9	98.9	17.4	4.1	0.9	167.5	326.2000000000001	98.0	2	158.4	56.4	22.4	80.3	52.3	32.0	38.4	169.0	47.0	83.5	1250.0	83.0	5.2	66.0	219.0	1600.4533585684198	33.98077865907039	27.628215559927217	152.84316406949102
268	lO7oY1S	1	40.0	active	9636.0	3.7	58.7	12.4	3.9	2.9	227.69999999999996	595.0	55.8	2	155.5	44.0	18.1	62.2	52.5	33.0	32.9	168.0	45.0	74.0	1068.0	77.0	5.4	40.0	161.0	1090.84565183386	42.176161872068256	37.276238546497936	121.83400553067014
269	JNghOFl	1	40.0	active	15488.0	9.9	146.2	63.9	30.1	6.5	182.19999999999996	475.50000000000006	139.7	2	161.9	54.7	20.8	74.8	50.0	33.0	38.7	178.0	54.0	74.0	1232.0	95.0	4.8	98.0	187.0	1996.59102779827	29.71507495525139	21.038127480808612	109.72636014685932
270	AXpDrbm	1	40.0	active	12006.0	6.5	101.7	26.5	10.1	6.4	219.40000000000003	359.6	95.3	2	157.9	61.3	24.5	84.5	52.5	33.0	34.5	170.0	59.0	86.5	1161.0	91.0	5.2	95.0	176.0	1455.66220586043	43.55814822179962	30.724783725522894	135.63713192927253
271	aDVlNwb	1	40.0	active	14526.0	7.8	112.7	45.3	25.7	9.1	189.6	483.6	103.6	2	159.6	50.9	19.9	66.9	48.5	30.0	39.6	162.0	47.0	84.5	1171.0	83.0	5.2	46.0	196.0	1792.14482549737	24.42333368681801	23.578166403122765	158.32521540004268
272	PagBBJB	1	50.0	intervention	9409.0	3.8	61.5	16.3	1.1	0.0	113.2	221.5	61.5	2	152.1	50.3	21.7	77.6	39.5	29.0	33.0	177.0	55.0	91.0	1166.5	85.0	5.4	111.0	232.0	1396.7771154310299	36.946127008303684	20.898955935457767	144.32829305260287
273	u8AR2FG	1	50.0	intervention	9827.0	4.1	66.6	15.5	2.9	0.8	234.70000000000005	282.2999999999999	65.8	2	151.3	41.0	17.9	70.0	42.0	32.0	29.0	171.0	52.0	86.5	1209.0	76.0	5.2	52.0	192.0	1222.36809935996	35.32147633723651	28.81208000702013	139.0784451407164
274	ig6WiLW	1	50.0	active	10057.0	2.7	47.8	2.3	0.1	0.0	210.80000000000007	380.6	47.8	2	158.8	55.5	22.0	87.6	40.5	20.0	26.1	160.0	59.0	86.5	1154.5	79.0	5.3	102.0	220.0	1563.02382049297	37.196701349206855	28.03881522607487	136.91884113237128
275	oO7cwmU	0	40.0	control	9221.0	3.7	57.9	20.0	3.9	0.9	348.7	315.8	57.0	2	174.5	73.7	24.2	83.6	40.0	48.0	31.0	192.0	56.0	113.5	1285.5	90.0	5.0	110.0	209.0	1998.57420932754	33.05657388287029	29.46213791144804	138.3013664564055
276	ppq0MfU	0	60.0	control	8879.0	2.5	43.7	4.2	1.2	0.3	257.1	418.8	43.40000000000001	2	162.9	65.6	24.7	94.6	26.0	42.0	28.5	190.0	67.0	127.5	2145.0	95.0	5.7	499.0	207.0	2364.4441325564603	32.74744448934526	21.077412038757856	138.5023273318145
277	DyaYqDo	1	60.0	intervention	9533.0	3.5	57.7	15.5	0.8	0.1	260.6	299.5	57.6	2	152.7	58.6	25.1	85.0	39.5	32.0	30.5	183.0	55.0	87.5	1315.0	95.0	5.6	74.0	252.0	2160.70256422645	50.300117019979865	31.450774388261923	113.4908901681967
278	kODIQM6	1	50.0	active										2	163.1	61.5	23.1	89.9					77.0	109.0	1122.0	93.0	5.6	65.0	209.0	2005.00012190496	32.37506089188568	26.90683561296852	124.38418345926588
279	MpPZv1v	1	50.0	control	7268.0	2.3	39.1	8.1	1.0	0.2	179.70000000000005	459.3	38.9	2	158.9	48.4	19.1	68.7	42.0	30.0	26.0	175.0	65.0	100.5	1405.5	83.0	5.5	46.0	194.0	1305.2319453067698	36.507541046507846	32.365450420751195	133.99734647224378
280	P15ALdl	1	60.0	intervention	6001.0	2.4	39.7	8.3	0.9	0.1	243.9	406.9	39.6	2	156.4	55.4	22.6	84.7	42.75	23.0	17.3	163.0	66.0	109.5	1136.0	98.0	5.8	59.0	212.0	2534.57543059445	45.361201420743676	33.052165866175564	126.97434823432067
281	VSfWuuh	1	40.0	control	5493.0	2.5	40.4	9.8	0.8	0.2	203.1	313.4000000000001	40.2	2	152.5	46.0	19.7	76.7	42.25	26.0	25.8	167.0	67.0	76.5	1073.5	86.0	5.9	52.0	257.0	2019.1481141783802	51.526975991037986	35.26505949107249	117.2597054647895
282	z35dedd	1	40.0	active	8684.0	4.5	72.1	23.4	3.6	0.4	324.5	409.4	71.69999999999997	2	159.5	48.3	18.9	68.8	36.0	32.0	27.5	176.0	53.0	75.5	1196.0	83.0	5.2	35.0	175.0	2232.1902402034602	46.02136059691243	26.224535486996373	143.10492462975242
283	08i5U2y	1	50.0	active	13881.0	6.6	100.2	42.1	12.4	2.3	269.6	284.1	97.9	2	161.1	56.5	21.7	86.25	42.5	36.0	29.5	152.0	55.0	83.5	1201.0	82.0	5.2	37.0	236.0	1395.9171434725597	45.68766004673197	33.69281606374543	124.85418840113917
284	AU4usps	1	30.0	control	10839.0	5.5	86.2	23.6	10.1	3.5	253.19999999999996	405.4	82.7	2	159.5	55.7	21.8	74.9	44.75	36.0	38.0	172.0	67.0	72.0	921.0	72.0	5.0	52.0	180.0	1837.74507443099	32.95552816130002	24.682306890921076	160.30232425459263
285	2KTyPv7	1	60.0	active	6173.0	4.2	71.2	9.7	2.7	2.0	188.1	426.4	69.2	2	154.3	52.0	21.8	76.3	36.5	25.0	28.4	165.0	63.0	82.5	1239.5	87.0	5.3	63.0	218.0	1398.6264541918601	45.541261542213576	34.605477251339835	117.47241636662176
286	rmH2EBP	1	40.0	active	11510.0	5.4	85.0	28.6	7.5	1.2	221.6	381.4	83.8	2	162.3	58.2	22.0	81.5	47.25	38.0	32.8	176.0	58.0	72.0	1083.0	74.0	5.0	34.0	150.0	1172.3786242803	31.99683799392541	26.405296804355327	154.0005356425977
287	EqvP80m	1	50.0	intervention	7283.0	2.7	48.5	3.3	0.1	0.0	242.29999999999995	465.5	48.5	2	157.5	61.2	24.6	88.7	30.25	31.0			60.0	66.0	1027.0	73.0	5.6	147.0	236.0	1411.44869204602	35.421505033819535	24.61660507847702	158.30740326822075
288	3rslB4G	1	50.0	control	7915.0	3.1	53.4	9.5	0.7	0.3	303.69999999999993	504.30000000000007	53.1	2	161.6	47.4	18.1	70.7	43.75	33.0	31.6	170.0	59.0	107.0	1357.0	99.0	5.7	66.0	222.0	1725.8754281867903	39.07162648501291	31.936913771151566	131.80858916387763
289	0lCMz5S	1	40.0	intervention	8872.0	4.8	76.0	22.7	4.7	0.9	197.0	426.0	75.1	2	168.6	56.5	19.8	75.75	47.25	38.0	40.7	180.0	48.0	89.0	1293.0	85.0	5.7	138.0	271.0	1609.85401451807	31.400986141699857	31.280271552078037	145.3898464704818
290	4TQJ2gW	1	60.0	control	7488.0	3.0	49.4	13.6	0.7	0.3	205.3	334.9000000000001	49.1	2	148.8	52.0	23.4	75.5	30.75	28.0	29.6	167.0	66.0	83.0	1148.5	81.0	5.8	52.0	202.0	1608.88633501461	44.56130088195066	30.27521819149411	120.32982015003628
291	LIOsSmr	1	60.0	active	11365.0	3.6	63.5	4.0	0.6	0.1	216.6	280.0	63.4	2	157.0	52.9	21.4	83.0	36.0	23.0	25.3	168.0	69.0	109.0	1651.5	92.0	5.4	71.0	210.0	1747.75923862376	46.28205889165038	32.383069343503834	132.20144485153966
292	52j1vIL	1	60.0	active	12501.0	5.0	83.6	16.1	2.1	0.1	199.1	479.4	83.5	2	155.5	44.9	18.5	68.2	38.5	28.0	20.9	163.0	53.0	92.5	1394.5	87.0	5.7	51.0	267.0	1471.2889508144501	34.09237995606476	28.44212317408373	140.9755477089381
293	r1j6emz	1	30.0	control	9089.0	4.1	66.7	16.8	0.4	0.1	176.90000000000003	325.5	66.60000000000001	2	161.8	56.0	21.3	76.7	35.5	39.0	30.0	181.0	65.0	85.0	1188.5	65.0	5.2	24.0	161.0	2252.58838479006	40.13729914693226	31.635041765096716	135.44297092269565
294	hJ7KH6U	1	50.0	intervention	6638.0	3.5	59.7	10.9	1.7	0.1	291.4	418.4	59.6	2	155.0	51.8	21.5	81.7	43.25	25.0	33.9	183.0	69.0	74.0	1133.0	84.0	5.5	40.0	221.0	1665.0821249909	53.58356680905959	42.5164902952534	100.45966131383233
295	iiNRzrC	1	50.0	intervention	12098.0	5.6	84.4	35.7	9.6	3.0	218.90000000000003	379.8	81.4	2	157.2	47.2	19.1	78.0	33.5	31.0	31.7	168.0	67.0	96.5	1323.0	91.0	5.2	61.0	238.0	1288.1229789804	38.900010984376394	33.6122702097593	116.97875679519169
296	DLbfVS1	1	60.0	control	8800.0	3.1	51.9	8.8	0.4	0.1	324.69999999999993	273.20000000000005	51.8	2	157.4	53.6	21.6	75.6	40.25	28.0	26.4	164.0	53.0	86.5	1252.5	76.0	5.7	31.0	188.0	1829.2059387776	50.905623283406314	32.3727358654802	124.89954530536085
297	MWEEaZp	1	60.0	control	6488.0	3.0	51.6	4.5	0.3	0.0	226.49999999999997	332.2	51.6	2	166.4	58.4	21.0	88.5	42.0	31.0	24.4	159.0	54.0	92.0	1253.0	93.0	5.6	70.0	236.0	2183.46519721259	46.855515806519634	36.75907795042341	119.36156498699025
298	lBT5s1C	0	50.0	intervention	11023.7	3.7	57.3	13.0	5.5	3.7	242.29999999999995	258.8	53.6	2	176.2	72.9	23.4	85.75	39.0	49.0	35.1	176.0	62.0	90.5	1284.0	104.0	5.5	86.0	207.0	1692.9972198743899	36.040980171649494	26.513585931734944	96.06630058893059
299	9DuWd9i	0	30.0	control	8259.2	2.1	35.9	4.7	0.9	0.5	233.2	274.8	35.4	2	175.0	61.5	20.0	84.4	36.5	41.0	27.8	176.0	81.0	92.0	1389.5	90.0	5.4	96.0	175.0	2042.5803730194	41.61438773958261	32.81121548427234	133.49593606986363
300	SSpAtUq	1	40.0	control	9122.7	3.6	58.4	15.7	1.3	0.4	195.90000000000003	383.8	58.0	2	165.1	55.25	20.2	68.9	52.0	38.0	35.0	173.0	78.0	89.0	1298.5	90.0	5.2	37.0	173.0	2434.85922064284	37.129643629141434	25.10610816698347	140.92508904845212
301	Eoc6oD5	1	30.0	intervention	8386.9	1.0	17.6	1.6	0.4	0.0	225.20000000000005	406.8	17.6	2	150.5	62.9	27.7	87.5	42.3	35.0	27.5	173.0	76.0	83.5	1037.0	86.0	4.8	95.0	168.0	1637.44060645464	42.12795247282829	33.31925778291425	127.12830781629422
302	ff3T8u0	1	30.0	intervention	8000.7	2.1	31.5	9.8	6.0	2.1	140.60000000000002	278.5	29.4	2	163.0	39.6	14.9	63.6	58.0	34.0	36.2	176.0	83.0	73.5	1035.0	67.0	5.1	38.0	155.0	1356.9056664516802	36.523095384281454	17.39484846346791	171.40044953204864
303	yIpkkCX	1	30.0	control	6673.1	2.3	37.6	10.2	0.7	0.3	263.5	236.3	37.3	2	155.6	53.4	22.0	79.5	43.5	30.0	33.0	184.0	69.0	73.0	1071.0	78.0	4.7	43.0	192.0	1156.65094677802	42.006127609304	28.094825786917106	141.4219843261053
304	lStwYnX	1	40.0	active	15916.1	8.1	118.6	41.6	21.0	10.7	199.5	446.69999999999993	107.9	2	158.8	50.9	20.1	68.9	47.75	38.0	41.6	181.0	60.0	78.0	1140.0	80.0	4.9	36.0	194.0	3113.4043513617603	30.481509644403943	22.90739893499925	161.31344072173917
305	G5ewAfV	0	30.0	active	6080.1	2.5	41.6	4.8	1.9	1.2	271.6	408.1	40.4	2	178.4	62.3	19.5	73.6	56.3	43.0	40.0	196.0	58.0	82.0	1142.5	85.0	5.1	115.0	216.0	1400.88132012575	34.4143944777933	26.6155775025828	149.89158129030383
306	kdHsr1y	0	30.0	active	7457.4	2.8	49.8	3.6	0.4	0.1	163.09999999999997	367.4	49.7	2	162.8	64.4	24.2	77.2	48.7	43.0	46.5	226.0	81.0	101.5	1181.0	88.0	4.8	62.0	207.0	1647.2405142630898	27.7277574095819	17.574673601402072	172.59936361175542
307	sFbpJER	0	30.0	active	10094.4	5.9	95.2	16.9	6.1	4.4	244.1	389.9	90.8	2	174.2	72.3	23.8	78.3	44.3	46.0	48.9	226.0	52.0	86.0	1218.5	101.0	5.2	82.0	240.0	1846.8783330048898	33.266305596351444	25.802865208552003	129.0464033332996
308	ttc3Ig9	0	40.0	intervention	7619.8	1.3	22.9	1.0	0.1	0.0	205.70000000000005	404.5	22.9	2	180.8	74.7	22.8	87.4	43.5	39.0	32.6	173.0	61.0	87.0	1266.0	87.0	5.7	175.0	169.0	2009.41846062858	33.073898031867834	27.168826770884504	152.3892643682233
309	Aqc8QMO	1	40.0	intervention	8112.9	3.2	50.5	15.7	2.7	0.7	260.7	372.1	49.8	2	154.9	60.3	25.1	90.0	50.0	28.0	26.8	176.0	71.0	83.0	920.5	81.0	5.1	132.0	196.0	1412.50080162273	40.40808599227518	36.07192998070281	114.6818279048064
310	8bK1RIj	1	50.0	active	15065.1	4.7	63.7	26.8	18.2	11.1	208.79999999999995	498.9	52.6	2	171.9	59.9	20.2	69.1	52.8	28.0	32.6	184.0	87.0	87.0	1213.0	77.0	5.7	68.0	172.0	1715.6478119547198	41.303633900333	29.982092940225648	140.4672491187477
311	L44JiFb	0	50.0	active	18707.7	16.9	195.3	116.0	79.4	59.1	156.7	245.5	136.20000000000002	2	174.6	59.3	19.4	68.7	39.3	46.0	38.3	150.0	50.0	79.0	1098.0	93.0	5.7	44.0	209.0	2303.3851082053898	38.80784462514049	29.978621963424395	126.97345127651964
312	ugjf19v	0	30.0	active	12179.6	6.1	62.7	27.7	23.8	22.7	240.70000000000005	355.2	40.0	2	176.5	73.7	23.6	77.3	34.8	45.0	54.7	190.0	55.0	113.5	1281.5	83.0	5.1	90.0	262.0	2483.36259459104	23.55156799472908	21.1083051621838	141.9594821236199
313	0Ak8Qs8	0	30.0	control	6688.4	2.3	33.9	6.4	4.1	3.8	218.1	474.8	30.1	2	176.8	65.6	20.9	73.1	37.8	36.0	48.3	171.0	63.0	90.0	1207.5	85.0	5.0	117.0	202.0	2542.8613147442	33.325196000444514	23.56465633974641	152.91301377508356
314	L3QKWIo	0	30.0	control	12566.7	5.1	82.0	20.7	5.1	2.1	254.6	218.6	79.9	2	170.8	61.1	20.9	76.9	31.0	52.0	36.3	196.0	51.0	94.0	1199.5	89.0	5.0	179.0	174.0	1721.96790629597	40.35635087931485	31.21021070378789	118.97573791379116
315	D74OQWM	0	40.0	intervention	4594.8	3.5	48.7	21.2	10.7	6.3	142.79999999999995	140.7	42.40000000000001	2	169.5	66.3	23.0	87.15	33.0	50.0	31.1	144.0	70.0	94.5	1412.0	92.0	5.4	157.0	187.0	1833.7754346040601	36.088750656238716	34.12994307259133	126.21777164309687
316	xfGrryZ	0	30.0	control	4694.1	1.3	21.1	4.2	1.1	0.3	219.2	216.7	20.8	2	163.5	70.5	26.3	86.5	27.75	45.0	37.9	166.0	61.0	89.5	1257.5	87.0	5.0	178.0	241.0	1893.8959244628102	39.55168762391934	31.63469962942961	136.51945091840457
317	nqh5JjM	0	30.0	intervention	9938.1	4.2	65.3	20.5	7.3	3.7	231.1	388.2	61.6	2	171.3	68.2	23.2	80.4	47.8	53.0	41.7	193.0	90.0	93.5	1028.0	89.0	5.9	49.0	212.0	1257.59708978015	33.07910812656058	26.361004209929003	149.88780004135728
318	d6Z5moR	1	40.0	intervention	7635.7	3.6	56.8	18.5	5.0	0.4	163.7	305.5	56.4	2	157.3	57.1	23.0	80.8	51.3	30.0	28.7	169.0	47.0	85.5	1132.0	87.0	5.5	52.0	268.0	1415.35974999763	41.825927090093685	38.37862800112859	117.02979829874162
319	woTl7N7	1	50.0	intervention	7207.2	3.6	62.8	6.7	1.3	0.3	216.9	597.4000000000002	62.5	2	156.2	43.8	17.9	77.8	36.5	33.0	28.6	153.0	50.0	75.0	1250.0	83.0	5.1	67.0	282.0	1401.4762406120599	37.557953744512844	31.754588766568943	140.3337963960975
320	L7Xjjqg	0	30.0	control	15388.4	5.0	78.7	19.9	7.7	3.3	131.5	312.3	75.4	2	172.2	58.7	19.7	74.5	34.0	43.0	62.8	179.0	58.0	90.0	1221.5	85.0	5.4	53.0	172.0	1984.3102680627999	41.54949072272839	31.61127534537795	133.84531325124428
321	OGN3IlI	1	40.0	active	8100.3	2.0	34.0	6.0	0.5	0.0	135.0	236.6	34.0	2	163.8	51.9	19.3	71.1	47.5	33.0	33.2	157.0	49.0	79.0	1124.5	83.0	5.1	36.0	175.0	1472.33715482181	38.527420845860135	27.313855306915194	146.86879699085944
322	BzzIt27	0	40.0	intervention										2
323	azyK2Cj	1	50.0	intervention	5050.1	1.3	22.8	2.2	0.1	0.0	202.40000000000003	337.4	22.8	2	150.2	42.9	19.0	69.8	41.0	30.0	31.2	150.0	73.0	94.5	1408.0	81.0	5.0	126.0	225.0	1264.87261774354	33.44115331245783	23.35743949853941	163.37648575790303
324	KixCTFl	1	50.0	intervention	4377.7	2.3	41.1	4.1	0.3	0.1	205.9	363.0	41.0	2	155.9	58.3	23.9	87.6	45.5	19.0	22.6	181.0	67.0	102.0	1280.0	89.0	5.5	267.0	272.0	1145.43189670402	36.97133957519657	28.9414321597819	142.97460368033614
325	FWdOTRH	1	50.0	active	14416.7	4.5	82.4	3.1	0.1	0.0	182.90000000000006	626.9	82.4	2	148.5	44.0	19.9	71.1	44.5	26.0	31.2	166.0	71.0	87.0	1247.0	87.0	5.2	45.0	258.0	1927.64689036094	37.60930642847737	30.372660071135893	142.386752091293
326	2EFmAU8	0	40.0	active	10246.9	2.3	36.9	9.1	2.4	0.5	181.1	271.70000000000005	36.4	2	168.1	62.5	22.1	78.3	37.3	37.0	50.5	196.0	69.0	95.0	1220.0	87.0	5.2	106.0	233.0	2009.6387610701602	37.50696457536455	28.670556175079756	129.870583009085
327	e6CUKcP	0	50.0	control	6817.9	1.5	26.9	2.1	0.1	0.0	280.8	353.8	26.9	2	166.1	72.2	26.1	88.4	31.5	52.0	32.0	190.0	61.0	77.0	1112.0	85.0	5.4	81.0	187.0	2006.5884142398602	34.131526003105286	25.227306400156998	153.59155911608312
328	U8NsuTp	1	50.0	control	9959.4	2.6	43.9	9.6	2.5	0.6	237.5	487.0	43.3	2	162.5	53.1	20.1	78.3	54.3	26.0	36.2	179.0	69.0	92.0	1118.0	85.0	5.5	45.0	226.0	1893.00577829012	36.4792005579033	35.274779544983396	131.01165386076858
329	lg3SVdd	1	40.0	active										2	163.6	52.8	19.7	69.65	43.8	34.0	44.0	179.0	52.0	101.0	1407.5	62.0	5.4	59.0	261.0	1476.7809237902	41.68378169651246	30.855686985635533	137.05523595372918
330	znH18zp	0	50.0	intervention	9259.6	5.6	97.9	10.0	0.2	0.0	261.9	369.0	97.9	2	159.7	60.7	23.8	82.35	47.0	36.0	40.3	187.0	62.0	95.0	1264.0	82.0	5.2	190.0	181.0	2090.55139372023	32.15782097168959	16.539442526532856	118.20795714590649
331	l4itrCK	1	40.0	intervention	8858.5	2.0	33.2	5.3	2.8	1.3	172.79999999999995	480.3	31.9	2	165.9	53.5	19.4	76.5	33.5	29.0	25.5	173.0	73.0	108.0	1790.0	76.0	5.5	70.0	228.0	1899.2236992825399	43.91136233794705	34.321678411165216	128.2013321434333
332	kWCFYdQ	0	30.0	control	8078.1	3.7	49.7	16.2	8.9	7.9	155.70000000000005	192.4	41.8	2	168.3	68.4	24.1	86.2	54.3	44.0	46.4	171.0	64.0	94.0	1233.5	91.0	5.4	128.0	202.0	2004.3200613224499	29.85819749103785	28.481151508806576	125.58290336267395
333	4vYtuwB	1	40.0	active	19723.7	10.9	109.5	63.8	52.4	48.8	300.0	429.0	60.7	2	160.6	47.3	18.3	66.0	46.75	45.0	47.1	169.0	56.0	84.0	1193.0	84.0	5.4	85.0	198.0	1751.16674084963	34.15499610705956	28.30638429730961	149.76307314894913
334	FKCgIfA	0	30.0	intervention	8908.3	2.9	48.3	6.8	1.8	1.3	220.0	173.39999999999995	47.0	2	174.8	109.0	35.6	111.6	39.3	30.0	21.7	179.0	93.0	102.0	1108.0	105.0	5.4	91.0	187.0	1581.5331824704	35.65703483826932	30.401169539719273	138.52418822399022
335	K2Kq2Vr	0	50.0	intervention	6601.3	2.1	36.1	6.4	0.1	0.1	308.30000000000007	323.2999999999999	36.0	2	171.5	67.3	22.8	87.05	39.5	37.0	32.9	184.0	61.0	108.0	1526.5	96.0	5.0	70.0	174.0	1932.55709619316	37.4667982629822	23.277790540904387	125.62825066510824
336	v9S1xjQ	0	40.0	active	14407.5	8.6	124.6	50.1	19.7	11.1	218.0	383.5	113.5	2	158.2	57.3	22.8	75.1	42.0	34.0	39.3	184.0	45.0	107.5	1408.5	85.0	5.1	51.0	171.0	1864.97142550487	38.51504060596629	33.302909244066115	100.83417045111072
337	aNjVVNS	0	40.0	control	10479.9	7.3	73.8	43.6	37.5	35.3	190.3	235.1	38.5	2	178.1	69.1	21.7	75.1	46.0	57.0	45.1	166.0	39.0	87.0	1197.0	77.0	5.5	77.0	211.0	2686.5906412444	28.31445040731278	26.143215195653692	153.37126895285127
338	X8g4cSf	1	30.0	control	12657.8	5.3	70.4	42.7	26.9	4.3	166.5	383.7000000000001	66.10000000000001	2	151.4	41.7	18.1	66.6	41.3	34.0	39.9	176.0	52.0	94.5	1298.0	80.0	4.8	46.0	241.0	1832.4393144303897	31.587296219394606	28.67188298347435	145.2563027430829
339	764VdwH	0	30.0	active	17937.7	15.5	175.8	122.2	80.1	49.0	147.89999999999995	228.2	126.8	2	177.9	94.7	29.9	94.3	38.8	67.0	40.1	190.0	60.0	87.5	1165.0	86.0	5.0	96.0	208.0	2770.90624789719	33.31692272803446	22.480599187857884	145.8431665711943
340	UFN7Mom	0	40.0	control										2	168.5	67.9	23.9	81.75	44.5	45.0	34.4	173.0	56.0	102.5	1189.5	110.0	5.8	138.0	279.0	2347.56327596222	31.4701488800777	25.21169509773448	145.08764583353766
341	SCkxTFM	0	40.0	active	11457.4	3.9	64.0	12.3	3.3	1.1	324.19999999999993	340.1	62.9	2	170.9	60.2	20.6	73.4	49.8	63.0	48.7	190.0	74.0	78.0	1081.5	83.0	5.2	75.0	190.0	1685.6036833074802	34.69494739151789	30.491885064094372	144.51001624259447
342	B2jZIOS	0	50.0	control	4323.3	1.0	16.6	1.6	0.6	0.6	160.89999999999995	272.0	16.0	2	173.8	63.1	20.8	76.6	39.0	47.0	37.5	142.0	65.0	90.0	1238.5	82.0	5.4	101.0	257.0	1789.9572306544198	32.095192945655164	31.54041429411345	146.3719901993788
343	WgqI3YQ	0	50.0	active	29014.4	21.3	165.2	128.7	118.6	113.9	271.9	230.8	51.29999999999998	2	158.9	61.6	24.3	80.2	16.5	39.0	40.6	181.0	90.0	88.5	1346.5	69.0	4.9	98.0	170.0	1976.6838923429602	54.69605885717181	33.58270048588274	84.44575338968033
344	W1qoiFd	0	50.0	active	9248.6	2.6	45.4	6.1	1.6	0.5	259.90000000000003	431.3	44.9	2	162.5	72.45	27.4	86.9	43.3	33.0	30.5	166.0	51.0	93.0	1316.0	84.0	5.0	179.0	244.0	2160.75658022942	25.86824935945775	15.762455025084307	177.8121470011478
345	7Evq4dC	0	40.0	intervention	7966.8	4.3	65.7	22.1	9.6	4.1	202.1	286.6	61.6	2	167.5	72.5	25.8	85.0	39.5	38.0	30.3	153.0	65.0	107.5	1460.5	95.0	5.4	80.0	193.0	2112.20223644482	39.867634020008204	30.9596684506495	121.50559952979565
346	tyArXDR	0	40.0	active	9262.4	3.6	53.7	21.5	3.2	2.6	202.7	287.6	51.1	2	174.7	80.3	26.3	93.5	36.0	42.0	29.6	176.0	63.0	96.0	1379.5	99.0	5.1	105.0	233.0	1641.6684748545001	37.93136150791774	26.59858074735741	145.74741556322894
347	D1smOql	0	30.0	control	4465.3	1.0	17.4	2.7	0.6	0.0	235.1	174.79999999999995	17.4	2	179.7	88.3	27.3	95.5	49.0	44.0	28.9	179.0	73.0	93.0	1060.5	81.0	5.5	113.0	240.0	2458.8081646206197	37.21800199749973	33.915345313800586	129.907078585243
348	aY1xr4n	0	50.0	active	10932.5	3.4	57.5	10.3	1.1	0.2	195.4	380.6	57.3	2	169.1	60.4	21.1	73.1	51.5	34.0	48.9	187.0	63.0	90.0	1203.5	78.0	4.7	70.0	196.0	2305.8574914619103	39.41616677819566	32.98619914218734	118.07289656970129
349	BDX562F	1	50.0	active	11800.3	3.1	53.8	4.5	0.8	0.3	228.69999999999996	561.9000000000002	53.5	2	150.7	47.7	21.0	80.1	38.0	20.0	21.5	157.0	89.0	94.0	1582.0	89.0	5.4	66.0	222.0	1510.13069141001	47.922892809292705	36.08951274227393	119.6874825018578
350	q8CePbK	1	50.0	control	8449.0	3.3	58.5	5.6	0.2	0.0	215.29999999999995	460.0	58.5	2	161.1	59.7	23.0	86.7	49.5	22.0	24.4	176.0	75.0	94.5	1433.5	96.0	5.9	67.0	224.0	1406.3055973586302	45.73425410348298	25.828566651501852	147.67331609769442
351	pi5Mfei	1	50.0	active	11577.0	5.6	98.4	8.4	0.5	0.1	179.69999999999993	491.7000000000001	98.3	2	149.1	42.7	19.2	70.0	45.8	24.0	25.1	153.0	71.0	85.0	1100.5	80.0	5.2	53.0	236.0	1163.97165237421	44.843461796837076	27.564481114179483	139.41083094442328
352	feJlksz	0	40.0	intervention	4739.3	1.1	17.4	4.8	0.3	0.0	209.9	211.5	17.4	2	165.1	52.4	19.2	69.8	32.0	45.0	37.2	193.0	90.0	94.0	1231.0	81.0	5.0	44.0	224.0	1070.32969081716	33.30853345657644	23.697981450468088	155.41536567672227
353	ea394UF	0	40.0	active	11208.5	6.1	74.8	51.9	18.2	9.7	206.50000000000009	336.4	65.1	2	166.0	56.6	20.5	69.5	43.3	38.0	49.9	164.0	52.0	86.5	1236.0	78.0	5.2	65.0	217.0	2431.50003761529	31.04924150638157	32.16201375838069	144.1391772187419
354	b6teiE1	1	30.0	control	12943.2	7.0	110.3	43.1	0.5	0.0	167.70000000000005	384.6	110.3	2	161.2	43.7	16.8	69.1	53.8	23.0	32.7	171.0	72.0	77.0	1171.5	74.0	5.0	45.0	185.0	1339.1086323474099	33.57894911837439	35.755162451946006	135.81278112359914
355	RLffRCF	0	40.0	intervention	9336.9	3.4	57.6	5.4	0.5	0.0	242.9	270.79999999999995	57.6	2	162.0	66.0	25.1	84.6	38.5	44.0	41.2	179.0	66.0	82.5	1123.5	85.0	5.1	134.0	214.0	1689.3508636432098	30.91439737321255	25.700938060317675	147.83028146762433
356	cH2GIKK	0	30.0	control	2699.4	0.4	7.0	0.4	0.0	0.0	244.1	261.4	7.0	2	174.6	76.3	25.0	82.9	35.0	49.0	38.7	184.0	64.0	84.0	1200.5	81.0	5.0	70.0	189.0	2064.86106457883	37.4200956358029	27.582520036922737	120.94080382471917
357	9W63Ssg	0	40.0	active	6493.4	1.5	24.6	5.6	0.7	0.3	322.4	335.0	24.3	2	169.6	62.2	21.6	73.8	39.8	33.0	36.3	166.0	83.0	120.0	1251.0	97.0	5.5	74.0	184.0	2340.40848578563	41.75717075240436	33.327845360849665	84.168847262604
358	yaaLGRV	1	40.0	active	6779.2	3.0	53.9	3.4	0.3	0.1	246.4	458.30000000000007	53.8	2	155.3	41.9	17.3	76.7	29.8	26.0	23.1	157.0	71.0	95.0	1311.5	96.0	5.5	92.0	231.0	1320.37441417007	39.428737092512726	25.796475948312263	149.78445703691753
359	OWsPlmV	0	30.0	active	11531.3	4.3	68.3	18.4	6.4	2.5	254.9	383.3	65.8	2	172.1	61.2	20.6	73.4	42.0	62.0	50.5	184.0	75.0	96.5	1172.5	81.0	5.1	57.0	193.0	2995.65685006987	35.360500828452146	24.836622607499976	136.86112134918108
360	KZvQRhA	1	40.0	control	6407.1	1.8	30.8	4.6	0.3	0.0	338.5	402.3	30.8	2	152.3	48.05	20.7	74.9	36.5	29.0	34.1	193.0	97.0	102.5	1530.5	85.0	5.1	82.0	242.0	2160.76150427867	45.470701904887456	26.260449728018337	145.02833068505137
361	R2BLlYT	0	30.0	active	9976.3	3.7	62.5	7.4	1.9	1.6	223.6	476.9	60.9	2	171.7	69.9	23.7	77.4	53.5	37.0	59.2	206.0	56.0	90.0	1251.0	83.0	5.1	34.0	216.0	2063.2256631246105	37.612362059331865	29.198202548353585	123.79030865352293
362	QKrorMI	0	30.0	intervention	8518.7	5.2	70.3	37.3	18.8	9.7	233.0	263.1	60.6	2	170.4	63.6	21.9	75.1	51.3	52.0	56.4	193.0	54.0	84.0	1184.0	79.0	5.0	39.0	216.0	1937.94479594849	33.78875025628282	23.49028707330525	156.03172514838096
363	GwR7x9e	1	30.0	intervention	6449.1	3.4	51.9	22.8	4.7	0.3	200.00000000000009	323.3	51.6	2	160.8	53.9	20.8	74.6	56.3	29.0	35.3	157.0	71.0	72.0	967.5	76.0	5.0	64.0	220.0	1775.07525778364	35.89156709366646	28.123776299272016	152.06720949087628
364	qFQd6Al	1	50.0	active	16961.2	7.8	109.0	48.3	25.5	13.0	204.70000000000005	408.0	96.0	2	151.5	43.7	19.0	65.65	55.0	27.0	35.7	171.0	50.0	78.0	1099.0	91.0	5.5	63.0	220.0	2694.39256711541	37.62709761106146	26.510871431956772	150.24771226916056
365	jweUTYE	1	40.0	control	7780.3	2.3	40.3	2.3	0.4	0.0	212.0	398.8	40.3	2	156.8	54.2	22.0	80.0	40.8	29.0	25.3	150.0	86.0	88.5	1179.0	79.0	5.6	197.0	303.0	1274.7838076009	31.49855380605357	24.81197603814863	150.1782756568674
366	8ldux2s	1	40.0	active	11206.2	5.1	71.3	30.5	16.2	8.6	145.20000000000005	304.7	62.7	2	164.7	57.4	21.1	71.2	51.25	23.0	25.8	157.0	55.0	70.0	1169.0	83.0	5.4	48.0	199.0	1778.14953543383	43.319078788460324	38.20587675400985	116.55430500189527
367	ur77VJl	0	30.0	intervention	6825.5	1.8	27.3	10.7	3.9	1.2	257.49999999999994	290.0	26.1	2	163.3	64.25	24.0	83.1	25.25	48.0	42.5	181.0	63.0	91.0	1176.5	85.0	5.0	142.0	209.0	1865.52650741409	30.254495658876596	22.239693515102363	149.53428579567932
368	JdIam4j	1	30.0	intervention	6889.7	4.3	73.1	10.4	0.7	0.0	204.5	431.3	73.1	2	162.6	60.5	22.8	78.1	58.0	43.0	32.5	196.0	96.0	76.5	1091.5	95.0	5.4	146.0	211.0	1565.17997585672	29.991894181631192	26.01634832759285	158.4243719248949
369	wyJEuEr	1	30.0	active	11132.7	6.1	89.6	41.4	14.6	3.4	290.1	447.19999999999993	86.19999999999997	2	161.7	59.9	22.9	73.5	57.5	40.0	38.5	173.0	55.0	89.0	1192.0	82.0	5.2	58.0	205.0	1421.3892978150197	44.88616101452675	31.22121626244452	132.58461858164034
370	on5J8iX	1	40.0	active	9717.2	3.6	56.5	21.2	1.5	0.2	246.7	247.8	56.3	2	151.7	62.4	27.1	85.1	55.5	30.0	26.4	169.0	53.0	81.5	1089.0	74.0	5.6	65.0	248.0	1367.8879090076598	35.98333783787263	28.197128832303182	146.6610365613617
371	Azm0OaU	1	40.0	control	6094.8	2.5	44.5	4.0	0.3	0.0	248.90000000000003	325.8	44.5	2	157.0	51.1	20.7	76.7	40.5	37.0	27.4	184.0	48.0	97.0	1502.0	77.0	5.1	80.0	211.0	1760.80541737084	37.56271938494374	30.17494120503925	143.0525539198795
372	TZZsaBs	0	40.0	control	3835.6	1.2	21.3	4.0	0.1	0.0	259.29999999999995	296.3	21.3	2	167.8	66.25	23.5	84.6	42.0	59.0	33.2	190.0	61.0	84.0	1290.0	132.0	6.1	446.0	215.0	2060.94195578038	37.39599638193542	30.792149076390128	132.9782933212238
373	wwqjFN3	0	40.0	active	6005.4	4.6	55.4	20.7	13.2	12.2	270.99999999999994	317.9000000000001	43.2	2	174.2	77.2	25.4	88.6	42.0	44.0	35.1	157.0	71.0	100.0	1178.0	101.0	5.5	78.0	260.0	2700.68525961517	49.53730936018604	30.98785716023394	121.25366914366914
374	BuIGHDY	1	50.0	intervention	7741.3	3.9	63.8	14.9	2.4	0.1	247.30000000000007	498.0	63.7	2	152.1	50.65	21.8	86.3	41.8	27.0	29.3	157.0	77.0	99.5	1604.0	96.0	5.8	63.0	226.0	1811.2033892679	37.91182614086989	32.549252298820335	136.06649248688095
375	aoCTSh1	1	50.0	active	7309.1	4.1	69.1	13.1	1.5	0.2	195.30000000000007	479.69999999999993	68.89999999999999	2	149.0	51.0	22.9	80.25	34.5	32.0	27.8	160.0	72.0	86.5	1485.0	84.0	5.5	108.0	258.0	1490.77979730262	51.3747663715203	33.983098248352256	120.84105440547577
376	YBugVzx	0	40.0	intervention	8201.5	1.6	27.4	2.9	1.0	0.2	199.4	300.2000000000001	27.2	2	171.6	83.5	28.3	98.9	37.8	35.0	29.0	157.0	58.0	98.5	1180.0	95.0	5.2	60.0	198.0	1526.63365698158	26.857613750717416	14.64822079905318	182.56452730879943
377	q0UmB1O	1	30.0	control	7610.1	3.0	48.4	12.1	3.0	1.6	254.20000000000005	365.5	46.8	2	153.6	50.4	21.3	69.5	32.3	30.0	25.4	176.0	69.0	76.0	1223.5	87.0	5.2	44.0	123.0	1744.94191229996	38.538644398593966	24.332919055488077	143.00434760295468
378	7OxSTf1	0	50.0	active	5477.2	1.2	21.2	1.6	0.4	0.2	267.90000000000003	290.6	21.0	2	173.7	61.2	20.2	82.8	42.0	44.0	31.0	142.0	71.0	89.0	1467.5	91.0	5.4	80.0	236.0	1770.7109871696398	40.43481369552299	25.17432221467892	142.78903750018938
379	wp2N7Vz	1	50.0	intervention	4757.9	1.2	21.6	2.0	0.1	0.1	295.00000000000006	338.1	21.5	2	149.7	52.9	23.6	82.7	29.5	23.0	30.2	176.0	60.0	76.0	1236.0	88.0	5.5	73.0	264.0	1160.0942430917098	42.64915942500893	33.13540131530922	129.93527810847573
380	UPxabwm	0	30.0	intervention	6912.3	2.2	37.3	6.2	1.1	0.4	287.69999999999993	319.3	36.9	2	159.3	58.2	22.9	77.2	37.0	46.0	45.0	210.0	58.0	99.5	1111.0	85.0	5.1	118.0	227.0	2426.6565099451	38.06917652054015	29.018713331009145	120.71685232974913
381	vpG8w86	0	30.0	intervention	9990.4	2.3	39.0	5.7	0.6	0.2	186.5	554.9	38.8	2	165.4	65.3	23.8	82.4	44.5	58.0	42.0	179.0	50.0	83.0	1294.0	97.0	5.6	45.0	177.0	2542.22372070865	36.33491944814828	32.25644591044944	138.2643806088301
382	ai9r8xm	0	40.0	control	5761.6	2.2	34.1	11.4	3.1	1.5	239.70000000000005	277.79999999999995	32.6	2	170.2	61.2	21.1	77.8	31.0	46.0	35.4	190.0	59.0	92.0	1238.5	101.0	5.1	73.0	230.0	1375.8170668423902	31.755368998209896	27.60035110516149	145.9202370354012
383	wiVeQq1	0	40.0	active	11025.4	4.9	73.3	27.1	11.2	4.8	228.7	273.0	68.5	2	167.4	68.7	24.5	84.6	20.0	43.0	38.9	173.0	50.0	85.0	1191.5	85.0	5.6	60.0	205.0	2246.1848771548102	31.46406079269291	29.42535885534139	146.34265962154137
384	jDvki3N	1	50.0	control	6358.1	2.5	43.7	2.5	0.2	0.0	147.50000000000006	381.5	43.7	2	153.6	48.2	20.4	69.7	46.0	31.0	34.3	162.0	63.0	81.0	1183.0	85.0	5.1	91.0	239.0	1614.48531943887	38.78874965469666	28.579032182559732	142.68641806968532
385	xpKJ9f1	1	50.0	intervention	9355.6	6.5	110.7	15.5	2.7	0.7	165.1999999999999	479.9	110.0	2	159.9	68.4	26.7	86.15	48.8	30.0	25.6	173.0	91.0	82.0	1014.0	84.0	5.4	64.0	211.0	1647.54459011356	37.24543739765011	41.61730850835276	118.61463500940155
386	Aq94n4i	0	30.0	active	12007.4	6.7	105.0	46.1	1.9	0.2	263.6	312.3	104.8	2	167.3	67.8	24.2	82.7	53.3	47.0	37.6	176.0	87.0	84.5	1148.0	91.0	5.4	43.0	163.0	2203.21090840873	41.13511559791944	31.66437536720525	131.9485004220507
387	Hhk5Umn	1	40.0	control	7520.0	2.2	38.3	4.1	0.2	0.0	229.6	459.6	38.3	2	165.5	56.4	20.5	80.5	51.0	35.0	32.9	187.0	63.0	83.5	1215.5	82.0	5.1	57.0	218.0	1792.25856709543	40.636288775338066	36.876031570800315	126.47539243740015
388	2KndCZ0	0	30.0	intervention	3831.4	1.1	18.9	3.5	1.0	0.1	134.89999999999998	147.6	18.8	2	167.4	52.0	18.5	72.65	44.5	50.0	39.3	173.0	95.0	95.5	1259.5	83.0	5.1	91.0	177.0	1071.10430996519	27.52172569647034	20.01706558951079	168.21686429657882
389	2GiKiSj	0	30.0	control	7512.5	2.8	46.3	10.2	1.2	0.4	218.3	352.0	45.9	2	166.6	55.5	19.9	74.6	44.5	59.0	45.9	181.0	67.0	100.0	1394.5	74.0	5.2	64.0	167.0	1769.44475948464	34.748179572222874	33.74012358911697	121.92244479453713
390	1TJFGiL	1	50.0	intervention	10207.3	3.1	53.1	8.2	1.3	0.1	218.1	374.8	53.0	2	154.3	46.2	19.4	71.4	57.3	29.0	36.3	153.0	65.0	68.5	969.5	83.0	5.9	54.0	177.0	1578.92221313741	32.093211079416534	26.09922272147609	152.5009048796737
391	tqwIGZ5	0	40.0	intervention	8786.3	4.9	73.4	31.1	13.3	2.0	175.2	250.2	71.4	2	175.5	77.0	24.9	86.6	45.5	47.0	41.3	187.0	70.0	110.0	1149.5	87.0	5.2	74.0	233.0	2125.45281557929	31.807849779750825	20.118835613160698	155.43076644508923
392	9xamL8L	1	40.0	active	7180.4	3.4	52.6	21.7	2.5	0.9	242.9	308.7999999999999	51.7	2	166.9	57.6	20.6	80.8	50.5	42.0	25.6	160.0	56.0	96.0	1300.5	79.0	5.4	74.0	232.0	1237.6826002958699	35.73656884739103	24.86776465236336	154.9552896808417
393	PDwCcjW	1	40.0	control	6054.0	2.7	44.4	8.7	2.4	1.2	236.1	409.2000000000001	43.2	2	151.7	70.85	30.7	89.8	48.0	47.0	28.8	190.0	72.0	92.5	1339.5	89.0	5.6	95.0	214.0	2163.02967593576	39.890894209043935	37.4840330307782	120.4945106280759
394	vYU9oAl	0	40.0	intervention	3523.1	1.5	24.4	8.7	0.8	0.1	245.7	260.3	24.3	2	166.1	63.4	22.9	76.4	41.5	51.0	27.6	146.0	61.0	76.0	1172.5	84.0	5.2	85.0	175.0	2044.5210031369602	36.15506492368702	33.96271769991691	135.52193065448688
395	hrdyZtU	0	40.0	active	7152.2	1.2	20.1	1.8	0.5	0.3	340.9	329.2999999999999	19.8	2	165.6	56.8	20.7	71.6	30.0	44.0	49.4	203.0	56.0	84.5	1175.5	88.0	5.2	52.0	235.0	1911.6514154182603	27.536071383824268	21.045697562781246	139.2096526642333
396	LO81RfA	1	30.0	active	9570.4	3.7	47.7	19.5	14.6	10.9	204.7	289.0	36.8	2	157.6	50.8	20.4	69.5	54.25	39.0	33.6	173.0	63.0	80.0	1046.5	85.0	5.7	44.0	201.0	1502.31895160409	37.163235149271415	24.425382905347156	159.98059137472157
397	h24QTHw	1	50.0	control	5461.3	1.4	23.6	2.9	0.2	0.0	270.50000000000006	297.1	23.6	2	156.5	54.4	22.2	77.2	48.5	33.0	27.4	164.0	77.0	82.0	988.0	90.0	5.5	59.0	180.0	1029.8505161687199	34.705298419746605	16.89514770713097	175.4783835760027
398	QiwnXET	0	30.0	intervention	18162.8	12.8	113.3	78.0	61.1	57.0	243.6	272.1	56.3	2	175.1	59.1	19.2	69.0	38.5	38.0	60.0	171.0	45.0	85.0	1099.5	84.0	5.5	62.0	163.0	2057.67945562525	27.27713987784092	18.764110615983746	169.54684250013068
399	rP3ypYO	0	50.0	active	6757.9	1.6	27.1	3.7	0.5	0.1	268.99999999999994	301.2	27.0	2	166.7	65.6	23.6	78.2	38.5	47.0	43.5	184.0	82.0	102.5	1197.5	107.0	5.4	81.0	225.0	1668.24207421539	34.008860889660696	24.07402389920079	148.5997715881527
400	N992gHL	1	50.0	control	7592.5	4.0	60.6	20.0	9.8	2.9	200.40000000000003	287.6	57.7	2	159.8	53.5	20.9	79.8	52.5	28.0	25.9	171.0	83.0	84.0	1402.0	97.0	5.9	140.0	211.0	1156.96024933819	37.898127023204864	23.52504466614338	157.07109875008604
401	LIPTFhE	0	40.0	active	8584.1	3.2	50.3	8.4	3.9	3.3	202.20000000000005	280.6	47.0	2	165.8	78.9	28.7	93.3	45.0	44.0	27.2	153.0	67.0	85.5	1336.0	89.0	5.9	94.0	206.0	2266.69538267762	47.38659143910937	28.42492284644466	135.83265242235143
402	GX9rXR0	1	40.0	intervention	8663.9	3.5	50.7	16.8	6.8	4.2	277.1	413.5	46.5	2	156.5	52.4	21.3	74.3	48.0	41.0	34.9	176.0	68.0	74.0	1064.5	79.0	5.1	58.0	200.0	1847.0786430508201	41.90996711328303	33.90025886811989	130.32186769559712
403	50bYpJY	0	40.0	active	15038.9	8.9	114.8	55.4	32.2	22.2	268.1	452.2	92.6	2	172.1	63.2	21.3	71.4	25.0	49.0	51.8	176.0	69.0	89.0	1188.0	87.0	5.1	101.0	171.0	2459.9000875310603	26.82113835633925	15.896692070761738	145.2704185239263
404	0R2aJfM	0	40.0	control	9488.6	4.3	68.0	20.0	4.9	1.7	287.9000000000001	319.7	66.3	2	169.6	72.3	25.1	90.4	32.0	44.0	30.5	148.0	56.0	97.5	1214.5	97.0	5.6	134.0	221.0	4258.86444165796	40.78969765727253	30.57505088637637	136.90365736064243
405	2j8lqeW	0	40.0	active	12216.8	3.9	52.0	24.4	16.3	13.0	187.6	214.8	39.0	2	169.0	57.7	20.2	75.3	52.8	42.0	47.6	176.0	67.0	87.0	1312.0	83.0	5.4	67.0	198.0	2933.2096889868703	39.68421436988137	32.16629089977612	121.21480024136848
406	xDBZGWt	1	50.0	intervention	5012.4	0.8	15.2	0.4	0.0	0.0	177.90000000000003	304.5	15.2	2	160.9	62.3	24.0	94.0	40.3	23.0	23.2	166.0	65.0	91.0	1199.5	78.0	5.2	116.0	197.0	1669.9912346214098	44.568345481960286	26.94654526680518	143.35749626778176
407	p88Dlw2	1	40.0	control	15373.6	8.0	134.6	22.6	4.8	0.7	164.6999999999999	458.1	133.9	2	157.8	51.1	20.5	70.8	49.5	30.0	38.8	160.0	69.0	85.0	1057.0	76.0	5.4	56.0	277.0	1783.83757103935	37.5221585128334	22.3858028539427	156.86941399617612
408	jHC7L6Y	1	30.0	control	6459.5	2.3	37.5	8.9	1.1	0.1	256.79999999999995	364.0	37.4	2	163.2	49.45	18.5	67.5	49.3	37.0	35.9	171.0	72.0	77.0	1056.0	82.0	4.9	44.0	209.0	1217.48308731233	38.566439719226864	30.34260180646705	137.42386058715442
409	4QVeIog	0	30.0	intervention	10610.2	2.8	38.9	14.6	9.4	7.2	139.8	291.8	31.7	2	166.8	63.8	22.9	80.5	27.8	42.0	37.6	196.0	84.0	80.0	1065.5	85.0	5.2	67.0	191.0	2184.7687204949398	52.188228352378616	39.463595304142345	103.04970671341978
410	uxVXyr3	1	40.0	active	11312.3	5.7	86.3	26.4	16.4	7.0	188.1	342.4	79.3	2	159.2	55.9	22.0	81.9	42.5	33.0	29.0	151.0	79.0	87.5	1270.0	82.0	5.5	47.0	204.0	1544.7788078305402	48.97828638798414	26.5603080156279	140.4795873563969
411	BtVgxns	1	50.0	intervention	6133.7	3.1	50.6	10.9	1.8	0.7	192.40000000000003	294.7	49.9	2	159.7	47.3	18.5	73.5	43.8	31.0	33.7	160.0	52.0	95.0	1279.5	81.0	5.2	64.0	212.0	1599.4464194847599	30.332395478816014	25.500822360446147	158.58597136772283
412	7E2vHhL	1	50.0	control	6967.1	2.6	44.7	5.7	0.8	0.2	196.79999999999995	425.9	44.5	2	157.4	55.2	22.2	82.7	41.5	14.0	26.7	173.0	64.0	101.5	1438.0	83.0	5.1	120.0	238.0	1765.2327457182603	38.697302796946175	32.20193191654347	137.14249289880527
413	GYJxpOa	1	40.0	active	9542.8	3.2	50.1	21.2	1.6	0.3	221.40000000000003	369.2	49.8	2	154.8	46.8	19.5	74.5	39.0	38.0	27.7	151.0	53.0	77.0	1123.0	77.0	5.4	83.0	307.0	1475.8100700894101	45.50777855894854	32.360743827546955	130.63320822566016
414	WJnMWSN	1	30.0	intervention	6331.5	1.8	31.5	2.3	0.4	0.1	285.0999999999999	508.7000000000001	31.4	2	151.8	41.0	17.7	66.5	44.8	38.0	16.1	179.0	69.0	81.5	1048.5	79.0	4.8	63.0	170.0	1833.75839518427	38.041278632098496	37.6675641896474	118.38615861396832
415	iXZ7b8b	1	50.0	intervention	8609.7	3.6	63.9	4.0	0.5	0.1	175.89999999999995	425.2000000000001	63.8	2	152.5	48.4	20.8	76.7	55.5	29.0	33.3	171.0	68.0	96.5	1245.5	81.0	5.6	249.0	257.0	1595.53914588015	40.742251910375174	30.86153996558763	135.43925603776032
416	wghGhBY	1	40.0	control	5743.9	1.1	16.8	4.7	1.8	1.4	224.80000000000007	554.1	15.4	2	152.8	42.8	18.3	66.6	34.3	32.0	29.1	173.0	73.0	72.0	960.5	78.0	5.1	46.0	158.0	1327.73242285972	40.65795360051737	33.912605495922776	129.86943968496362
417	tap7KAU	1	40.0	active	10912.0	3.7	64.6	7.3	1.2	0.4	182.6	628.0	64.19999999999999	2	154.5	54.3	22.7	80.55	46.5	28.0	17.5	130.0	93.0	92.0	1581.5	93.0	5.4	91.0	207.0	1302.36293800622	43.545317869726155	37.326545405059534	121.16018893504351
418	KIw5LPl	1	40.0	intervention	11177.6	7.7	117.8	43.8	13.8	4.7	233.0	406.4	113.1	2	158.9	44.1	17.4	64.0	37.8	33.0	32.9	193.0	95.0	70.0	1117.0	84.0	5.2	48.0	173.0	1784.5104388923	42.9731097497929	29.96765837719911	133.99026950996097
419	vrUduff	0	60.0	control	6276.2	1.9	25.7	7.8	5.4	4.9	198.40000000000003	332.5	20.8	2	174.3	67.5	22.2	83.7	47.3	36.0	34.9	164.0	70.0	84.0	1169.5	108.0	5.8	182.0	212.0	2324.16599666687	41.09794321895368	22.92312756374199	102.83196907595556
420	wvQHzi0	0	40.0	intervention	14704.6	9.9	129.4	64.2	36.5	21.1	194.70000000000005	281.6	108.3	2	165.7	57.8	21.0	74.6	50.3	36.0	50.3	196.0	69.0	96.0	1316.5	92.0	5.2	57.0	192.0	1463.8962418072501	30.328767991112496	31.80733566474937	133.86348222479293
421	VNzeaJq	1	50.0	active	6340.2	2.9	48.6	10.8	1.4	0.1	196.49999999999997	291.2	48.5	2	154.7	58.0	24.2	85.9	33.8	30.0	26.3	142.0	55.0	75.5	967.5	83.0	5.4	122.0	211.0	1905.6406397075898	37.714942006161365	32.24997945255823	137.148063628097
422	cUdd1X9	1	50.0	intervention	3624.9	1.4	24.5	2.1	0.6	0.1	253.9	532.9	24.4	2	159.8	65.3	25.5	100.4	34.8	14.0	20.0	133.0	67.0	77.5	1250.5	92.0	5.5	108.0	222.0	2015.65377514918	41.20230619437996	31.421246947129283	136.70693094254096
423	8TJrLe8	1	50.0	intervention	9737.3	3.7	63.1	8.1	1.1	0.1	209.2	446.1	63.0	2	153.3	60.4	25.7	87.7	45.0	19.0	21.5	146.0	78.0	96.0	1575.5	89.0	5.7	106.0	231.0	1607.948737843	42.14816276740047	28.338003688734933	142.31039372926998
424	zfldYSk	1	40.0	active	10179.2	4.7	64.1	29.6	17.9	10.2	266.9	375.5	53.89999999999999	2	168.6	54.9	19.3	74.2	55.7	28.0	30.4	160.0	66.0	73.0	1107.5	90.0	5.4	133.0	258.0	1505.16444248854	33.84263535813472	34.93908093518154	135.6241721113753
425	Dl01A8p	1	60.0	intervention	8584.1	4.6	77.2	13.6	3.1	0.0	197.29999999999995	467.4	77.2	2	156.0	48.0	19.7	82.4	58.5	10.0	19.7	131.0	56.0	117.5	1625.5	88.0	5.8	70.0	266.0	1123.0804243698801	57.904203438549565	21.42559939721824	141.1757810578799
426	QHRHpyh	1	60.0	control	7077.1	2.8	45.1	14.4	0.8	0.7	203.1	307.5	44.4	2	161.5	71.5	27.4	99.5	42.5	28.0	19.5	136.0	59.0	86.0	1309.0	76.0	6.0	96.0	196.0	1354.91014175648	53.87963318699657	27.878765047803913	128.77336953864938
427	KaXTrQi	0	60.0	active	10428.3	4.3	70.4	16.4	6.2	2.8	151.00000000000006	380.3	67.60000000000001	2	164.5	56.1	20.7	77.2	43.3	20.0	37.4	164.0	47.0	87.5	1292.0	88.0	5.1	65.0	262.0	2832.9746102069703	45.42036551265892	31.530350808783805	119.17607253501828
428	gVkRgo8	0	60.0	active	11228.8	5.6	88.6	27.1	7.6	2.1	187.79999999999995	360.9	86.5	2	155.8	49.5	20.3	69.9	47.0	31.0	35.0	171.0	60.0	99.0	1584.5	107.0	6.2	52.0	209.0	1664.75941986197	44.25416699819066	27.061282066233677	145.03308866088585
429	czDuPz5	1	40.0	control	6920.4	3.7	64.9	5.2	0.5	0.0	171.29999999999995	382.6	64.9	2	161.9	57.0	21.7	75.5	59.3	37.0	24.7	142.0	52.0	78.0	946.0	82.0	5.4	98.0	175.0	1779.0740284450699	32.632516038908605	17.700212189391912	175.88044655609514
430	UVPLoZq	1	60.0	active	11425.2	4.9	88.1	3.6	0.4	0.1	82.70000000000005	601.1999999999998	88.0	2	147.8	50.0	22.8	83.0	39.75	20.0	27.8	151.0	69.0	101.5	1416.5	101.0	5.4	151.0	264.0	1619.45892516633	27.27899975767455	21.943796810175037	131.6861697432509
431	9qNRsqV	0	60.0	active	11348.4	4.0	63.5	30.0	0.1	0.0	175.09999999999997	379.2	63.5	2	168.0	68.0	24.0	85.5	40.75	36.0	23.2	144.0	69.0	84.0	1292.0	77.0	5.0	98.0	161.0	1492.44584940999	39.278881651713355	33.16183366511536	135.35677120655924
432	6GZT6rr	0	60.0	intervention	7455.3	4.2	67.2	15.5	6.0	2.8	173.90000000000003	262.2	64.4	2	167.7	61.7	21.9	78.0	43.0	38.0	32.9	139.0	54.0	92.0	1316.5	95.0	5.7	89.0	203.0	2580.38488937857	34.68633740239225	27.17750435207149	134.1158127292687
433	upFLFxG	0	60.0	active	15660.6	9.2	137.2	47.6	26.1	12.8	164.60000000000005	422.7	124.4	2	172.7	66.8	22.3	87.0	46.8	38.0	37.4	176.0	63.0	95.5	1539.5	93.0	5.5	84.0	209.0	1757.5092565245498	38.03839749704468	28.560797448079576	116.94162900052929
434	QQ3WRtT	1	30.0	intervention	10398.3	4.4	69.5	20.7	4.1	1.6	334.1	272.7	67.9	2	152.6	53.0	22.7	75.8	37.3	36.0	34.1	160.0	46.0	69.0	1072.0	94.0	5.5	36.0	201.0	1532.93981211155	39.89202150175146	30.111860993143754	138.15999211663782
435	8Ony85u	1	60.0	intervention	7010.0	2.3	36.5	9.0	4.8	2.6	277.8	372.3	33.9	2	164.3	60.6	22.4	87.8	42.0	32.0	26.6	157.0	68.0	96.0	1537.5	78.0	5.2	51.0	251.0	1360.20658718349	45.67628364695103	26.15546289975659	144.10302537378357
436	KGIe3Xo	1	40.0	active	13709.2	6.5	92.4	35.9	18.9	11.3	169.2	396.8	81.10000000000002	2	159.5	61.9	24.3	77.5	51.5	32.0	45.2	160.0	40.0	102.5	1214.0	78.0	5.6	73.0	249.0	1989.8900237287	37.531826456263595	26.402885063588123	149.06902124120674
437	lgR7SjW	0	40.0	control	9800.8	5.1	66.5	29.2	16.9	13.3	179.89999999999995	250.8	53.2	2	160.5	62.2	24.1	87.8	36.8	41.0	43.5	153.0	47.0	97.5	1159.0	93.0	5.8	74.0	184.0	1850.8224502216299	34.210954419646534	31.45236817556141	140.08924635288602
438	Y1ZcR1K	1	50.0	active	11815.0	5.2	84.5	22.0	5.9	0.4	239.40000000000006	521.3	84.1	2	155.8	51.5	21.2	84.9	47.0	21.0	20.4	164.0	80.0	85.0	1272.5	81.0	5.7	48.0	236.0	1881.2582555567103	49.58443244700428	40.79084996344515	107.33140846993841
439	xysOKtI	1	60.0	active	4502.4	2.0	36.8	2.4	0.1	0.0	256.0	593.8000000000002	36.8	2	150.6	41.3	18.2	69.0	46.5	26.0	31.3	164.0	68.0	90.0	1428.5	83.0	5.6	63.0	184.0	1558.9411000626098	49.007310110123555	30.69942464349603	130.77930683547692
440	gyYrL6U	1	50.0	intervention	9879.9	3.9	60.6	23.4	5.1	0.7	284.99999999999994	404.2	59.9	2	161.7	54.9	20.9	83.3	38.5	25.0	29.9	187.0	63.0	106.5	1320.0	76.0	5.2	51.0	235.0	2592.54630072584	39.367504043150745	31.675677057851356	138.43091089757485
441	5RDrveT	1	40.0	intervention	5674.6	2.2	37.4	3.8	0.6	0.5	223.0	377.0	36.9	2	151.3	54.8	23.9	76.4	48.5	28.0	27.6	171.0	75.0	87.5	1080.0	79.0	5.2	168.0	203.0	1426.1222836446802	38.66750914473001	26.853427772627636	147.36587149674187
442	EekPPzL	1	30.0	control	6796.6	1.7	28.2	5.7	0.9	0.2	321.69999999999993	316.9000000000001	28.0	2	150.6	50.6	22.3	72.9	36.5	32.0	22.6	176.0	65.0	87.0	1219.0	81.0	5.4	114.0	282.0	1332.43881577947	35.56716316362006	32.04659830078392	129.68920779617122
443	Tt4KHwk	1	30.0	intervention	6507.9	2.6	41.6	11.9	4.1	0.1	294.0	280.29999999999995	41.5	2	169.3	64.6	22.5	76.7	53.8	30.0	32.4	184.0	58.0	70.5	963.0	79.0	5.1	53.0	175.0	2073.48060904816	35.627675214379856	32.67822246467578	141.0278817226465
444	kl9GDCz	1	50.0	active	10856.9	3.9	65.3	10.6	2.8	0.6	165.5	261.2	64.7	2	160.1	53.9	21.0	80.6	42.0	24.0	25.0	131.0	63.0	98.0	1291.0	89.0	5.4	80.0	240.0	2191.38051676298	51.314537866330575	30.514121028921405	128.6814100970553
445	Kc9xIwD	1	40.0	active	15102.2	8.1	85.1	48.5	37.7	29.2	334.7000000000001	356.4	55.89999999999999	2	161.4	54.3	20.8	72.9	47.8	34.0	32.8	179.0	71.0	75.5	1075.0	84.0	5.4	50.0	155.0	1074.1128171973	39.63819018991074	25.385168043980066	146.21526799115713
446	nyTpVKe	1	50.0	control	3787.6	2.7	47.0	4.6	0.6	0.3	220.7	406.8	46.7	2	161.2	44.8	17.2	69.4	47.0	35.0	29.5	173.0	70.0	107.0	1481.0	84.0	5.4	69.0	209.0	1918.01962610802	36.478852189332365	28.333220962501212	136.06365072279266
447	VBDTctK	0	50.0	intervention	6947.3	5.3	77.5	31.7	13.8	5.5	223.5	238.9	72.0	2	169.6	77.0	26.7	95.9	39.5	37.0	27.7	187.0	66.0	77.5	1252.5	91.0	5.6	230.0	233.0	2317.1332289482502	38.85345926732415	35.1221172903372	123.68104497394634
448	TjzwnGl	1	50.0	intervention	9001.2	2.2	37.6	6.4	1.4	0.3	184.0	562.6	37.3	2	143.5	57.0	27.6	81.2	35.0	29.0	23.4	169.0	75.0	85.5	1281.5	90.0	5.9	66.0	192.0	1962.90325690841	36.45765606458396	28.16266950104185	148.32833404914174
449	wmfhZAU	1	40.0	control	12516.9	3.9	66.7	8.3	0.5	0.1	181.6	441.0	66.60000000000001	2	158.3	57.7	23.0	85.1	29.0	28.0	26.8	166.0	62.0	86.0	1224.5	79.0	5.6	106.0	243.0	2007.9412686161602	38.76778694686773	29.750970394893063	117.72684754387869
450	o3bKmGW	1	50.0	intervention	6182.7	2.0	34.2	3.9	0.5	0.3	256.5	347.7	33.90000000000001	2	166.2	71.8	25.9	94.3	38.0	31.0	27.0	157.0	73.0	85.5	1100.0	83.0	5.2	118.0	269.0	1442.31482685921	38.493948962600925	28.60124811824331	142.81082226683188
451	T5Jd4tK	0	60.0	intervention	10795.3	4.5	74.1	18.1	0.6	0.0	258.29999999999995	330.0	74.1	2	174.4	65.2	21.4	83.0	39.0	43.0	30.5	184.0	95.0	104.0	1623.0	94.0	5.5	72.0	233.0	2090.06232239755	35.273924487272794	27.169967475846292	142.05508727888645
452	a2DthGs	1	50.0	active	9263.2	3.8	65.3	7.7	0.3	0.0	202.1	394.3	65.3	2	150.7	52.4	23.0	87.7	43.0	32.0	23.8	150.0	42.0	86.0	1035.0	87.0	5.2	160.0	253.0	1276.03334926018	38.67271461788992	25.749264377904872	135.71968460093865
453	q07pbzM	0	50.0	active	9139.0	4.2	70.8	8.6	2.9	1.8	271.40000000000003	424.4	69.0	2	169.9	66.2	22.9	85.2	36.8	37.0	36.3	150.0	61.0	92.5	1569.5	91.0	5.1	78.0	229.0	1794.33943165947	25.49242162436089	20.40766049961233	129.9695404283951
454	2A5zQAr	1	40.0	active	9770.9	4.9	82.9	10.9	0.1	0.0	144.70000000000005	449.5	82.9	2	156.6	45.8	18.6	69.0	47.5	24.0	31.0	179.0	72.0	93.0	1417.0	78.0	5.1	71.0	178.0	1690.69515908008	39.28932283230991	40.646257987138036	115.98313591936243
455	ryXruK4	1	30.0	intervention	3396.0	1.1	18.1	3.1	0.9	0.2	168.09999999999997	200.7	17.900000000000006	2	159.5	53.3	20.9	70.5	49.3	33.0	26.2	171.0	64.0	73.0	981.0	79.0	5.0	59.0	193.0	1792.34292087013	41.39925021384216	30.002919967138578	143.43709313898322
456	aNO06u6	1	50.0	control	5806.1	2.4	39.8	8.8	0.8	0.1	158.59999999999997	371.4	39.7	2	157.8	53.4	21.4	78.9	47.3	27.0	28.1	169.0	63.0	89.5	1532.0	79.0	5.2	36.0	180.0	1808.0864154306303	41.672691472941025	31.8431625996332	133.8095364334285
457	KpTzx65	1	50.0	intervention	7294.6	3.0	49.6	11.3	1.7	0.7	197.3	388.2	48.9	2	149.3	50.3	22.5	81.4	50.0	23.0	34.3	157.0	62.0	101.0	1626.0	72.0	5.1	91.0	262.0	1588.69428905766	35.218447322918465	27.934612196213035	150.20008603608662
458	WaWhrZY	1	60.0	active	13749.4	5.8	95.7	19.1	2.2	0.5	238.70000000000005	548.3	95.2	2	152.1	49.5	21.3	74.8	38.3	22.0	37.1	150.0	69.0	88.0	1222.5	86.0	5.5	65.0	275.0	1724.7759299044699	38.59591691065411	22.837439855730217	155.25697195361238
459	HCexswq	1	50.0	control	6070.9	1.6	28.7	1.6	0.2	0.0	226.4	338.2	28.7	2	145.2	43.1	20.4	72.7	35.3	20.0	25.9	169.0	61.0	83.0	1494.5	87.0	5.7	81.0	249.0	1321.5333148915402	43.6160173025709	28.27456154515292	138.67192660960148
460	B5LuFYN	1	60.0	active	14155.4	6.1	99.6	21.3	5.3	0.5	150.59999999999997	399.1	99.1	2	159.2	58.2	22.9	80.1	31.0	17.0	27.5	133.0	51.0	81.0	1194.5	73.0	5.6	99.0	216.0	1583.0882492698402	45.68026983852063	28.739574513224827	137.72282649255828
461	iA1fvZ9	1	60.0	active	7668.9	5.2	89.5	9.6	1.2	0.5	212.6	598.9	89.0	2	153.6	58.2	24.6	87.9	50.0	35.0	26.8	155.0	59.0	75.5	1195.0	81.0	5.6	81.0	240.0	1180.6847944753501	43.239435609519454	29.311947843218327	140.10436602939632
462	DyrEArh	1	50.0	intervention	10359.3	4.5	75.3	14.6	0.3	0.0	196.6	425.3	75.3	2	154.6	72.5	30.3	104.2	35.8	15.0	19.7	134.0	46.0	116.0	1462.0	89.0	5.5	57.0	193.0	1471.97358606157	42.12161583975745	30.325052745781328	136.72878694736212
463	ItD7igZ	1	40.0	active	13346.6	6.2	99.7	28.6	6.6	0.7	148.0	454.7	99.0	2	153.5	48.7	20.6	70.6	42.0	27.0	27.9	153.0	53.0	83.0	1218.0	84.0	5.1	38.0	199.0	1599.35043635331	48.04255443548232	36.42472156629348	115.38374815557171
464	pWdVkex	1	50.0	control	3528.5	0.7	12.2	0.8	0.0	0.0	277.1	427.7	12.2	2	166.4	56.0	20.2	83.2	40.3	23.0	22.0	151.0	74.0	98.0	1562.5	86.0	5.7	80.0	255.0	1787.3952740730701	36.515929773223725	24.282210071268487	141.68756104729573
465	92dvyf5	1	30.0	intervention	4853.9	2.1	36.2	2.4	0.6	0.1	234.20000000000005	333.2	36.1	2	159.3	51.3	20.2	68.4	53.3	39.0	33.1	155.0	76.0	78.0	1150.5	81.0	5.0	61.0	172.0	1356.6859123352901	31.400978108816513	32.45271833647715	141.19482636170162
466	1HduU8E	1	50.0	intervention	3964.6	1.4	24.4	2.4	0.2	0.1	195.6	401.8	24.3	2	158.7	46.8	18.5	77.4	45.75	30.0	30.1	151.0	70.0	79.0	1263.0	79.0	5.4	101.0	247.0	1398.9275666612302	39.98854057596823	31.997170378014697	132.0882650682439
467	Ahzv3f3	1	50.0	control	6412.3	2.3	38.9	5.0	1.0	0.2	119.5	529.7	38.7	2	154.5	55.9	23.4	78.4	46.8	26.0	17.9	112.0	74.0	94.5	1260.5	89.0	5.4	48.0	282.0	1356.89644551825	43.52888696678182	33.32446902955884	124.77171808860113
468	PoNwiCr	1	40.0	intervention	7408.3	2.8	46.7	7.2	1.3	0.1	198.7	361.6	46.6	2	169.5	59.9	20.8	83.8	37.5	30.0	27.1	181.0	41.0	77.0	1146.5	89.0	5.6	78.0	211.0	1530.1322142207598	33.40359783335626	24.683546687204483	153.98645450266423
