# Supplementary material for: Effect of a 1-year intervention comprising brief counselling sessions and low-dose physical activity recommendations in Japanese adults, and retention of the effect at 2 years: a randomized trial
Source: BMC Sports Sci Med Rehabil. 2021 Oct 25;13:133. doi: 10.1186/s13102-021-00360-7 (PMC8543897; doi:10.1186/s13102-021-00360-7)
Supplement: Supplementary file 8 — Additional file 8. Codebook for the categorical variables registered in the data set files. [file 13102_2021_360_MOESM8_ESM.txt]

Codebook for the categorical variables registered in the data set files (see csv files).

the variable `sex` codes as follows:
0 -> man
1 -> women

the variable `age group` reads as follows:
20 -> 20-29 yrs-old
30 -> 30-39 yrs-old
40 -> 40-49 yrs-old
50 -> 50-59 yrs-old
60 -> 60 yrs-ol and over
